# Supplementary material for: Past Achievements, Present Gaps, and Future Priorities in Pneumocystis jirovecii Research: A Global Bibliometric Analysis
Source: Pathogens. 2026 May 14;15(5):530. doi: 10.3390/pathogens15050530 (PMC13209675; doi:10.3390/pathogens15050530)
Supplement: Supplementary file 1 [file pathogens-15-00530-s001.zip]

Archive with 3 entries (3 files):
- Supplementary Material S1.pdf
- Supplementary material S2.csv
- Supplementary Material S3.pdf
