# Supplementary material for: Past Achievements, Present Gaps, and Future Priorities in Pneumocystis jirovecii Research: A Global Bibliometric Analysis
Source: Pathogens. 2026 May 14;15(5):530. doi: 10.3390/pathogens15050530 (PMC13209675; doi:10.3390/pathogens15050530)
Supplement: Supplementary file 1 [file pathogens-15-00530-s001.zip › Supplementary material S2.csv]

Authors,"Author full names","Author(s) ID","Title","Year","Source title","Volume","Issue","Art. No.","Page start","Page end","Cited by","DOI","Link","Affiliations","Authors with affiliations","Abstract","Author Keywords","Index Keywords","Molecular Sequence Numbers","Chemicals/CAS","Tradenames","Manufacturers","Funding Details","Funding Texts","References","Correspondence Address","Editors","Publ…
Shirakawa, Y.; Nakano, T.; Sato, K.; Takahashi, Y.; Higashi, M.; Eguchi, Y.; Yamashina, T.; Ikeuchi, T.; Kaneshige, S.; Uchiyama, M.; Togawa, A.; Matsuo, K.; Kamimura, H.,"Shirakawa, Yukino (60332221200); Nakano	Takafumi (35189285200); Sato	Keisuke (57190021497); Takahashi	Yuka (60332356500); Higashi	Mika (59422657700); Eguchi	Yukiomi (58549699200); Yamashina	Takuya (57193888849); Ikeuchi	Tadahiro (57208314205); Kaneshige	Susumu (36969153500); Uchiyama	Masanobu (39561408100); Togawa	Atsushi (58298010000); Matsuo	Koichi (56693729700);" Kamimura	Hidetoshi (16549759200)""	60332221200";35189285200;57190021497;60332356500;59422657700;58549699200;57193888849;57208314205;36969153500;39561408100;58298010000;56693729700;" 16549759200""	Clinical outcomes after switching from sulfamethoxazole-trimethoprim to atovaquone due to intolerance in patients with non-HIV Pneumocystis pneumonia: a single-center retrospective study""	2026""	Journal of Pharmaceutical Health Care and Sciences""	12""	1""	5""	"	"	0""	10.1186/s40780-025-00516-4""	https://www.scopus.com/inward/record.uri?eid=2-s2.0-105027383446&doi=10.1186%2Fs40780-025-00516-4&partnerID=40&md5=6416ccbc80371b3b821ee0f1a12382a9""	Department of Pharmacy	Fukuoka University Hospital	Fukuoka	Fukuoka	Japan"; Department of Oncology and Infectious Disease Pharmacy	Fukuoka University	Fukuoka	Fukuoka	Japan; Department of Infection Control	Fukuoka University Hospital	Fukuoka	Fukuoka	Japan;" Department of Medical Oncology	Fukuoka University	Fukuoka	Fukuoka	Japan""	Shirakawa	Yukino	Department of Pharmacy	Fukuoka University Hospital	Fukuoka	Fukuoka	Japan"; Nakano	Takafumi
Sood, R.; Marando, M.; Gijs, P.-J.; Balmpouzis, Z.; Bergeron, P.A.; Koutsokera, A.; Berra, G.,"Sood, Radhika (57214454515); Marando	Marco (57201644326); Gijs	Pieter Jan (56354738300); Balmpouzis	Zisis (57191377213); Bergeron	Pre Anne (60277871000); Koutsokera	Angela (24069134200);" Berra	Grégory (56576297300)""	57214454515";57201644326;56354738300;57191377213;60277871000;24069134200;" 56576297300""	Translation into English and republication of: Pneumocystis jirovecii prophylaxis in non-HIV infected individuals: risk assessment and modalities1""	2026""	Respiratory Medicine and Research""	89""	"	101240""	"	"	0""	10.1016/j.resmer.2025.101240""	https://www.scopus.com/inward/record.uri?eid=2-s2.0-105026573683&doi=10.1016%2Fj.resmer.2025.101240&partnerID=40&md5=800ee153222e6f00381ba81168b37c52""	Service of Pneumology	Hôpitaux Universitaires de Genève	Geneva	GE	Switzerland";" Unité de transplantation pulmonaire	Centre Hospitalier Universitaire Vaudois	Lausanne	VD	Switzerland""	Sood	Radhika	Service of Pneumology	Hôpitaux Universitaires de Genève	Geneva	GE	Switzerland"; Marando	Marco	Service of Pneumology	Hôpitaux Universitaires de Genève	Geneva	GE	Switzerland; Gijs	Pieter Jan	Unité de transplantation pulmonaire	Centre Hospitalier Universitaire Vaudois	Lausanne	VD	Switzerland; Balmpouzis	Zisis	Unité de transplantation pulmonaire	Centre Hospitalier Universitaire Vaudois
Kaniuk, J.K.; Miyashita, Y.; Kamar, A.; Kaiho, T.; Schipma, M.J.; Kurihara, C.,"Kaniuk, Julia K. (60041225700); Miyashita	Yudai (57212018478); Kamar	Amanda (59945126700); Kaiho	Taisuke (57125833900); Schipma	Matthew John (16022709700);" Kurihara	Chitaru (36696648400)""	60041225700";57212018478;59945126700;57125833900;16022709700;" 36696648400""	Impact of pre-transplant veno-venous extracorporeal membrane oxygenation on post-lung transplant infections""	2026""	Journal of Artificial Organs""	29""	1""	6""	"	"	0""	10.1007/s10047-025-01529-4""	https://www.scopus.com/inward/record.uri?eid=2-s2.0-105021828284&doi=10.1007%2Fs10047-025-01529-4&partnerID=40&md5=c1260f6d9314f93b7b290b0d8c771742""	Department of Surgery	Northwestern University Feinberg School of Medicine	Chicago	IL	United States"; Division of Pulmonary and Critical Care	Northwestern University Feinberg School of Medicine	Chicago	IL	United States;" Department of Medicine	Northwestern University Feinberg School of Medicine	Chicago	IL	United States""	Kaniuk	Julia K.	Department of Surgery	Northwestern University Feinberg School of Medicine	Chicago	IL	United States"; Miyashita	Yudai	Department of Surgery	Northwestern University Feinberg School of Medicine	Chicago	IL	United States; Kamar	Amanda	Division of Pulmonary and Critical Care	Northwestern University Feinberg School of Medicine	Chicago	IL	United States; Kaiho
Pomares, X.; Yamunaque, D.; Montón, C.,"Pomares, Xavier (16245498200); Yamunaque	Daniella (60329500200);" Montón	Concepción (6603958638)""	16245498200";60329500200;" 6603958638""	Opportunistic Pneumocystis jirovecii infection in a COPD patient on anti-IL5 biologic treatment with benralizumab. A case report";" Infección oportunista por Pneumocystis jirovecii en un paciente con EPOC en tratamiento biológico anti-IL5 con benralizumab: a propósito de un caso""	2026""	Medicina Clinica""	166""	2""	107319""	"	"	0""	10.1016/j.medcli.2025.107319""	https://www.scopus.com/inward/record.uri?eid=2-s2.0-105027634778&doi=10.1016%2Fj.medcli.2025.107319&partnerID=40&md5=f7ccd37b975986f9d3998c2d6103f3a4""	Servei de Pneumologia	Institut d’Investigació i Innovació Parc Taulí (I3PT)	Sabadell	Barcelona	Spain""	Pomares	Xavier	Servei de Pneumologia	Institut d’Investigació i Innovació Parc Taulí (I3PT)	Sabadell	Barcelona	Spain"; Yamunaque	Daniella	Servei de Pneumologia	Institut d’Investigació i Innovació Parc Taulí (I3PT)	Sabadell	Barcelona	Spain;" Montón	Concepción	Servei de Pneumologia	Institut d’Investigació i Innovació Parc Taulí (I3PT)	Sabadell	Barcelona	Spain""	[No abstract available]""	"	benralizumab"; bronchodilating agent; corticosteroid; hydrocortisone; immunoglobulin E; mepolizumab; neutrophil cytoplasmic antibody; tezepelumab; adrenal insufficiency; aged; asthma; bronchiectasis; case report; chronic obstructive lung disease; Churg Strauss syndrome; clinical article; computer assisted tomography; drug megadose; drug substitution; drug withdrawal; eosinophil count; eosinophili…	"	benralizumab	1044511-01-4"; hydrocortisone	50-23-7; immunoglobulin E	37341-29-0; mepolizumab	196078-29-2;" tezepelumab	1572943-04-4""	"
Gözdaş, H.T.,"Gözdaş, Hasan Tahsin (57193660286)","57193660286","Management of opportunistic pneumonia in an HIV/AIDS patient","2026","American Journal of Medicine","139","2","","e61","","0","10.1016/j.amjmed.2025.08.017","https://www.scopus.com/inward/record.uri?eid=2-s2.0-105026730654&doi=10.1016%2Fj.amjmed.2025.08.017&partnerID=40&md5=2fb33d025cb061761c1d84a943d5d344","Department of Infectious…	"	albendazole	54965-21-8"; azithromycin	83905-01-5	117772-70-0	121470-24-4; cotrimoxazole	8064-90-2; fluconazole	86386-73-4	123631-92-5; piperacillin plus tazobactam	157044-21-8;" vancomycin	1404-90-6	1404-93-9""	"	"	"	"	Kraft	Bryan D.	Rapidly Progressive Respiratory Failure and Shock Due to Disseminated Toxoplasmosis	American Journal of Medicine	138	12	pp. e257-e258	(2025)"; Dueck	Nicholas P.	Atypical pneumonia: Definition	causes	and imaging features	Radiographics	41	3	pp. 720-741	(2021);" Kovari	Helen	Pulmonary toxoplasmosis	a rare but severe manifestation of a common opportunistic infection in late HIV presenters: Report of two cases	Infection	38	2	pp. 141-144	(2010)""	"	"	Elsevier Inc.""	"	"	"	"	"
Spaggiari, M.; Alaniz, M.J.; Kortan, E.; Valdepenas, B.; Benken, J.; Gaitonde, S.; Kim, H.; Chalisa, A.; Atia, L.G.; Benedetti, E.; Tzvetanov, I.,"Spaggiari, Mario (24774115400); Alaniz	Maria Jimena (60047309500); Kortan	Elif (59976010300); Valdepenas	Benito T. (57225174321); Benken	Jamie J. (57222559305); Gaitonde	Sujata S. (16309701100); Kim	Hojung (58250059500); Chalisa	Amaan (60261172600); Atia	Luke G. (57290357300); Benedetti	Enrico (7103273835);" Tzvetanov	Ivo G. (26027322200)""	24774115400";60047309500;59976010300;57225174321;57222559305;16309701100;58250059500;60261172600;57290357300;7103273835;" 26027322200""	Increasing the liver donation pool: Eculizumab desensitization for ABO-incompatible living donor liver transplantation – A case series""	2026""	Human Immunology""	87""	2""	111637""	"	"	0""	10.1016/j.humimm.2025.111637""	https://www.scopus.com/inward/record.uri?eid=2-s2.0-105026216156&doi=10.1016%2Fj.humimm.2025.111637&partnerID=40&md5=ae94c9f35e5cb50c8ca45849a919b11b""	Department of Surgery	University of Illinois at Chicago	Chicago	IL	United States"; Department of Pathology	University of Illinois at Chicago	Chicago	IL	United States;" Department of Pharmacy Practice	University of Illinois at Chicago	Chicago	IL	United States""	Spaggiari	Mario	Department of Surgery	University of Illinois at Chicago	Chicago	IL	United States"; Alaniz	Maria Jimena	Department of Surgery	University of Illinois at Chicago	Chicago	IL	United States; Kortan	Elif
Lee, F.; Clare Fazackerley, B.N.; Lim, T.S.; D'Orsogna, L.; Downing, J.; Truong, L.; Shah, A.; Baumwol, J.; Lam, K.; Lambert, J.; Dias, P.; Njue, F.; Dembo, L.,"Lee, Felicity J. (55979461700); Clare Fazackerley	B. N. (60240519300); Lim	Tee Sin (13905993700); D'Orsogna	Lloyd J.A. (18436734800); Downing	Jonathan (57217526957); Truong	Linh (57211600162); Shah	Amit (59440002900); Baumwol	Jay (6504238213); Lam	Kaitlyn My Tu (35105166300); Lambert	James (57794000800); Dias	Peter (57212222193); Njue	Faith (57194726061);" Dembo	Lawrence G. (6602678294)""	55979461700";60240519300;13905993700;18436734800;57217526957;57211600162;59440002900;6504238213;35105166300;57794000800;57212222193;57194726061;" 6602678294""	Novel	short-course	low-dose total lymphoid irradiation (TLI) post heart transplant for recalcitrant rejection – A single centre experience""	2026""	Transplant Immunology""	94""	"	102333""	"	"	0""	10.1016/j.trim.2025.102333""	https://www.scopus.com/inward/record.uri?eid=2-s2.0-105024882381&doi=10.1016%2Fj.trim.2025.102333&partnerID=40&md5=7721e47e068a9b16e2f6c59a16715f5b""	Advanced Heart Failure and Cardiac Transplant Service	Fiona Stanley Hospital	Perth	WA	Australia"; Department of Radiation Oncology	Fiona Stanley Hospital	Perth	WA	Australia; Department of Clinical Immunology and PathWest	Fiona Stanley Hospital	Perth	WA	Australia;" School of Medicine	The University of Western Australia	Perth	WA	Australia""	Lee	Felicity J.	Advanced Heart Failure and Cardiac Transplant Service	Fiona Stanley Hospital	Perth	WA
Ji, H.; Zhan, S.; Yang, N.; Hou, X.; Li, J.; Zheng, J.; Cui, L.,"Ji, Hanbin (59696792600); Zhan	Shaohua (60193715900); Yang	Nan (57454485700); Hou	Xin (59262871100); Li	Jing (59263177600); Zheng	Jiajia (36647137200);" Cui	Liyan (36988503100)""	59696792600";60193715900;57454485700;59262871100;59263177600;36647137200;" 36988503100""	Clinical decision making impact of Next-Generation Sequencing in Pneumocystis jirovecii infection: infection characteristics and prognosis""	2026""	Diagnostic Microbiology and Infectious Disease""	114""	2""	117175""	"	"	0""	10.1016/j.diagmicrobio.2025.117175""	https://www.scopus.com/inward/record.uri?eid=2-s2.0-105021875469&doi=10.1016%2Fj.diagmicrobio.2025.117175&partnerID=40&md5=ddc03611227d8913e5e8f081e11475cd""	Department of Laboratory Medicine	Peking University Third Hospital	Beijing	China"; Department of Clinical Laboratory	Chengyang People's Hospital	Qingdao	Shandong	China;" Department of Blood Transfusion	Peking University Third Hospital	Beijing	China""	Ji	Hanbin	Department of Laboratory Medicine	Peking University Third Hospital	Beijing	China	Department of Clinical Laboratory	Chengyang People's Hospital	Qingdao	Shandong	China"; Zhan	Shaohua	Department of Laboratory Medicine	Peking University Third Hospital	Beijing	China; Yang	Nan	Department of Blood Transfusion	Peking University Third Hospital	Beijing
Qiang, P.; Luo, J.; Shi, Y.; Yuan, K.; Sun, Y.; Song, K.; Tang, B.; Wan, X.; Yao, W.; Sun, G.; Gao, M.; Cheng, Y.; Ma, X.; Zhu, X.,"Qiang, Ping (56349658200); Luo	Junjie (60154552800); Shi	Yuru (57221252841); Yuan	Ke (58562948300); Sun	Yihua (58667478000); Song	Kaidi (57207274864); Tang	Baoling (57218857384); Wan	Xiang (57050046900); Yao	Wen (56896690700); Sun	Guangyu (56507762200); Gao	Mengqing (57200042808); Cheng	Yaxin (57222955724); Ma	Xiaoling (26643525500);" Zhu	Xiaoyu (57841409600)""	56349658200";60154552800;57221252841;58562948300;58667478000;57207274864;57218857384;57050046900;56896690700;56507762200;57200042808;57222955724;26643525500;" 57841409600""	A new era in lower respiratory tract infections management: Synergy between mNGS and CMTs in patients with hematological disorders""	2026""	Diagnostic Microbiology and Infectious Disease""	114""	2""	117158""	"	"	0""	10.1016/j.diagmicrobio.2025.117158""	https://www.scopus.com/inward/record.uri?eid=2-s2.0-105019678176&doi=10.1016%2Fj.diagmicrobio.2025.117158&partnerID=40&md5=be9002c200c77271a94cbb04d53c13e7""	Department of Hematology	University of Science and Technology of China	Hefei	Anhui	China"; Blood and Cell Therapy Institute	University of Science and Technology of China	Hefei	Anhui	China; Anhui Provincial Key Laboratory of Blood Research and Applications	Hefei	Anhui	China; Department of Laboratory Medicine	The First Affiliated Hospital of USTC	Hefei	Anhui	China; Department of Laboratory Medicine	The First Affiliated Hospital of USTC	Hefei	Anhui	China;" BGI-Shenzhen	Shenzhen	Guangdong	China""	Qiang
Chen, F.; Yang, X.; Tan, Y.; Li, H.; Yan, Y.; Zhao, X.; Qiu, C.,"Chen, Feng (58643438300); Yang	Xiaoxia (58643438400); Tan	Yayun (60201254900); Li	Huanhuan (57205563778); Yan	Yan (58345671100); Zhao	Xiang (57129205500);" Qiu	Chengfeng (57194501680)""	58643438300";58643438400;60201254900;57205563778;58345671100;57129205500;" 57194501680""	Targeted LC-MS/MS metabolomics reveals distinctive tryptophan pathway signatures in pneumocystis jirovecii pneumonia""	2026""	Clinica Chimica Acta""	580""	"	120716""	"	"	0""	10.1016/j.cca.2025.120716""	https://www.scopus.com/inward/record.uri?eid=2-s2.0-105022291756&doi=10.1016%2Fj.cca.2025.120716&partnerID=40&md5=88564a8a6050d0f6369b441c8d4b7815""	Department of Clinical Pharmacy	Hunan University of Medicine General Hospital	Huaihua	Hunan	China"; Department of Endocrine Metabolism and Clinical Nutrition	Hunan University of Medicine General Hospital	Huaihua	Hunan	China; School of Pharmacy	University of South China	Hengyang	Hunan	China; Xiangya School of Pharmaceutical Sciences	Central South University	Changsha	Hunan	China; School of Pharmacy	Queen's University Belfast	Belfast	Northern Ireland	United Kingdom; School of Medical Laboratory Science	Central South University	Changsha	Hunan	China;" Department of General Practice	Hunan University of Medicine General Hospital	Huaihua	Hunan	China""	Chen	Feng
Ackermann, S.,"Ackermann, Simone (59930186600)","59930186600","Corticothérapie dans l’infection à Pneumocystis jirovecii sans VIH ? Enfin une réponse","2026","Revue Medicale Suisse","22","945","","91","","0","","https://www.scopus.com/inward/record.uri?eid=2-s2.0-105027821395&partnerID=40&md5=ea9ebeac295e8d266ddd35681ddee77f","Service of Internal Medicine, Centre Hospitalier Universitaire Vaudois…	"	"	"	"	"	"	"	"	"	"	"	"	"	"	"	16609379""	"	"	41540877""	French""	Rev Med Suisse""	Note""	Final""	"	Scopus""	2-s2.0-105027821395""";;;;;;;;;;;;;;;;;;;;;;;;;;;;;;;;;;;;;;;;;;;;;;;;;;;;;;;;;;;;;;;;;;;;;;;;;;;;;;;;;;;;;;;;;;;;;;;;;;;;;;;;;;;;;;;;;;;;;;;;;;;;;;;;;;;;;;;;;;;;;;;;;;;;;;;;;;;;;;;;;;;;;;;;;;;;;;;;;;;;;;;;;;;;;;;;;;;;;;;;;;;;;;;;;;;;;;;;;;;;;;;;;;;;;;;;;;;;;;;;;;;;;;;;;;;;;;;;;;;;;;;;;;;;;;;;;;;;;;;;;;;;;;;;;;;;;;;;;;;;;;;;;;;;;;;;;;;;;;;;;;;;;;;;;;;;;;;;;;;;;;;;;;;;;;;;;;;;;;;;;;;;;;;;;;;;;;;;;…
Launay, M.; Pina, M.; Guilhaumou, R.; Bruna, F.; Thiéry, G.; Périnel-Ragey, S.,"Launay, Manon (57193065083); Pina	Maxime (60333274800); Guilhaumou	Romain (24314712500); Bruna	Franklin (57219966662); Thiéry	Guillaume (7004613558);" Périnel-Ragey	Sophie (56875382900)""	57193065083";60333274800;24314712500;57219966662;7004613558;" 56875382900""	Cotrimoxazole in the intensive care unit: an impossible task for the fixed association in real life?""	2026""	Journal of Antimicrobial Chemotherapy""	81""	1""	"	"	"	0""	10.1093/jac/dkaf443""	https://www.scopus.com/inward/record.uri?eid=2-s2.0-105027408939&doi=10.1093%2Fjac%2Fdkaf443&partnerID=40&md5=4569267e767a1e8895e45a8f0261719e""	Service de Médecine Intensive Réanimation	Centre Hospitalier Universitaire de Saint-Étienne	Saint-Etienne	Auvergne-Rhone-Alpes	France"; Service de Pharmacologie Clinique et Pharmacosurveillance	Institut de Neurosciences des Systèmes	Marseille	Provence-Alpes-Cote d'Azur	France; Qualité	Sécurité Performances en Santé	Lyon	Auvergne-Rhone-Alpes	France;" Université Jean Monnet Saint Etienne	Saint-Etienne	Auvergne-Rhone-Alpes	France""	Launay	Manon	Service de Médecine Intensive Réanimation	Centre Hospitalier Universitaire de Saint-Étienne	Saint-Etienne	Auvergne-Rhone-Alpes	France"; Pina	Maxime	Service de Médecine Intensive Réanimation	Centre Hospitalier Universitaire de Saint-Étienne	Saint-Etienne	Auvergne-Rhone-Alpes	France; Guilhaumou	Romain	Service de Pharmacologie Clinique et Pharmacosurveillance	Institut de Neurosciences des Systèmes
Liang, Q.; Liao, X.; Huang, Y.; Zeng, J.; Liang, C.; He, Y.; Wu, H.,"Liang, Qiaofang (59257702100); Liao	Xiaolin (59257492700); Huang	Yushen (57219093089); Zeng	Jiang (57554527800); Liang	Cong (57558155000); He	Ying (58661504700);" Wu	Hongwen (57812974000)""	59257702100";59257492700;57219093089;57554527800;57558155000;58661504700;" 57812974000""	Safety study on adverse events of zanubrutinib based on WHO-VigiAccess and FAERS databases""	2026""	Expert Opinion on Drug Safety""	25""	1""	"	193""	200""	3""	10.1080/14740338.2024.2416917""	https://www.scopus.com/inward/record.uri?eid=2-s2.0-85206465558&doi=10.1080%2F14740338.2024.2416917&partnerID=40&md5=ec0722912051afb8a6166d725acad846""	Department of Pharmacy	Guangxi Medical University	Nanning	Guangxi	China";" Department of Orthopaedics	Liuzhou Chinese Medicine Hospital	Liuzhou	Guangxi	China""	Liang	Qiaofang	Department of Pharmacy	Guangxi Medical University	Nanning	Guangxi	China"; Liao	Xiaolin	Department of Orthopaedics	Liuzhou Chinese Medicine Hospital	Liuzhou	Guangxi	China; Huang	Yushen	Department of Pharmacy	Guangxi Medical University	Nanning	Guangxi	China; Zeng	Jiang	Department of Pharmacy	Guangxi Medical University
Mendoza, M.A.; Friedman, D.Z.P.; Johnson, B.K.; Kremers, W.K.; Razonable, R.R.; Vergidis, P.,"Mendoza, Maria Alejandra (57213188269); Friedman	Daniel Z.P. (57210290389); Johnson	Bradley K. (57219112850); Kremers	Walter Karl (7003306448); Razonable	Raymund Rabe (6701343142);" Vergidis	Paschalis I. (8963589000)""	57213188269";57210290389;57219112850;7003306448;6701343142;" 8963589000""	Risk factors and outcomes of Pneumocystis jirovecii pneumonia in kidney transplant recipients: A case-control study of the United States Renal Data System""	2026""	American Journal of Transplantation""	"	"	"	"	"	0""	10.1016/j.ajt.2025.12.012""	https://www.scopus.com/inward/record.uri?eid=2-s2.0-105027796318&doi=10.1016%2Fj.ajt.2025.12.012&partnerID=40&md5=cc3686c37dfcb0f9dfbabd105662d903""	Department of Medicine	Mayo Clinic	Rochester	MN	United States"; University of Utah School of Medicine	Salt Lake City	UT	United States; Section of Infectious Diseases and Global Health	Department of Medicine	The University of Chicago	Chicago	IL	United States; Division of Clinical Trials and Biostatistics	Mayo Clinic	Rochester	MN	United States;" William J. von Liebig Center for Transplantation and Clinical Regeneration	Mayo Clinic	Rochester	MN	United States""	Mendoza	Maria Alejandra	Department of Medicine	Mayo Clinic	Rochester	MN	United States	University of Utah School of Medicine	Salt Lake City	UT	United States"; Friedman
Zwart, T.C.; Leegwater, E.; Ottens, T.H.; Schippers, E.F.; Wilms, E.B.; Burger, D.M.; van Nieuwkoop, C.; Bosma, L.B.E.,"Zwart, Tom C. (57204243958); Leegwater	Emiel (57216814734); Ottens	Thomas H. (57209646334); Schippers	Emile F. (57201916803); Wilms	Erik Bert (7003264612); Burger	David Marinus (58458589300); van Nieuwkoop	Cees (9732687100);" Bosma	Liesbeth B.E. (23011325500)""	57204243958";57216814734;57209646334;57201916803;7003264612;58458589300;9732687100;" 23011325500""	Pharmacokinetics of dolutegravir	tenofovir and lamivudine during venous–venous extracorporeal membrane oxygenation (VV-ECMO): A case report""	2026""	British Journal of Clinical Pharmacology""	"	"	"	"	"	0""	10.1002/bcp.70452""	https://www.scopus.com/inward/record.uri?eid=2-s2.0-105027762884&doi=10.1002%2Fbcp.70452&partnerID=40&md5=8c401eaf1381cc5827ca18d07bd2bb9e""	Department of Clinical Pharmacy	HagaZiekenhuis	The Hague	Netherlands"; Department of Clinical Pharmacy and Toxicology	Leids Universitair Medisch Centrum	Leiden	Zuid-Holland	Netherlands; Department of Intensive Care	HagaZiekenhuis	The Hague	Netherlands; Department of Internal Medicine	HagaZiekenhuis	The Hague	Netherlands; Apotheek Haagse Ziekenhuizen	The Hague	Netherlands;" Department of Pharmacy	Radboud University Medical Center	Nijmegen	Gelderland	Netherlands""	Zwart	Tom C.	Department of Clinical Pharmacy	HagaZiekenhuis	The Hague	Netherlands	Department of Clinical Pharmacy and Toxicology	Leids Universitair Medisch Centrum	Leiden
de Givry, A.C.; Manchon, P.; Veyri, M.; Delyon, J.; Malissen, N.; Gaudy-Marqueste, C.; Zehou, O.; Jannic, A.; Gerard, E.; Kramkimel, N.; Longvert, C.; Maubec, E.; Boileau, M.; Stoebner, P.-E.; Montaudié, H.; Quéreux, G.; L’Orphelin, J.-M.; Poirier, E.; Girard, C.; Nardin, C.; Mortier, L.; Ferré, V.-M.; Descamps, V.; Spano, J.-P.; Laouenan, C.; Ghosn, J.; Lebbé, C.; Brunet-Possenti, F.,"de Givry, …	Pauline (57212490287); Veyri	Marianne (57201120145); Delyon	Julie (54417117200); Malissen	Nausicaa (56031500200); Gaudy-Marqueste	Caroline (14059808200); Zehou	Ouidad Md (36516078200); Jannic	Arnaud (57194705982); Gerard	Émilie (57021289900); Kramkimel	Nora (23469465200); Longvert	Christine (16480416600); Maubec	Ève (8238085100); Boileau	Marie (57217249089); Stoebner	Pierre Emmanuel (7005736349); Montaudié	Henri (39561299300); Quéreux	Gaëlle (24382189000); L’Orphelin	Jean Matthieu (57327792300); Poirier	Elodie (57201679669); Girard	Céline (35587009800); Nardin	Charlée (55623860200); Mortier	Laurent (55371913600); Ferré	Valentine Marie (35313795200); Descamps	Vincent (7005308853); Spano	Jean Philippe (7005224906); Laouenan	Cedric (27967842000); Ghosn	Jade (57197587205); Lebbé	Céleste (7004991185);" Brunet-Possenti	Florence (54791894100)""	60311428300";57212490287;57201120145;54417117200;56031500200;14059808200;36516078200;57194705982;57021289900;23469465200;16480416600;8238085100;57217249089;7005736349;39561299300;24382189000;57327792300;57201679669;35587009800;55623860200;55371913600;35313795200;7005308853;7005224906;27967842000;57197587205;7004991185;" 54791894100""	Real-world outcomes of immune checkpoint inhibitors in people with HIV and skin cancer: a multicentre study""	2026""	Oncologist""	31""	1""	oyaf419""	"	"	0""	10.1093/oncolo/oyaf419""	https://www.scopus.com/inward/record.uri?eid=2-s2.0-105027141451&doi=10.1093%2Foncolo%2Foyaf419&partnerID=40&md5=477e4b95139185450647980d3c57626e""	Department of Dermatology	Hôpital Bichat-Claude-Bernard AP-HP	Paris	France"; Centre of Clinical Investigations	Hôpital Bichat-Claude-Bernard AP-HP	Paris	France; Department of Medical Oncology	Hôpital Universitaire Pitié Salpêtrière	Paris	Ile-de-France
Takano, A.; Himeji, D.; Shiiba, R.; Kushima, N.; Kinoshita, E.; Kamiike, R.; Tanaka, G.-I.; Arita, S.,"Takano, Akihisa (59240537600); Himeji	Daisuke (7801380766); Shiiba	Ritsuya (57210391934); Kushima	Natsumi (59240603700); Kinoshita	Eriko (60284565400); Kamiike	Rikuto (59240603600); Tanaka	Genichi (57203763767);" Arita	Shuji (14324268400)""	59240537600";7801380766;57210391934;59240603700;60284565400;59240603600;57203763767;" 14324268400""	Pneumocystis Pneumonia in a Patient Receiving Nab-paclitaxel Plus Gemcitabine for Unresectable Pancreatic Cancer""	2026""	Internal Medicine""	65""	1""	"	162""	166""	0""	10.2169/internalmedicine.5315-25""	https://www.scopus.com/inward/record.uri?eid=2-s2.0-105026736175&doi=10.2169%2Finternalmedicine.5315-25&partnerID=40&md5=d9fadfb197c18bce78109b0a5f7e3fcc""	Department of Internal Medicine	Miyazaki Prefectural Miyazaki Hospital	Miyazaki	Miyazaki	Japan""	Takano	Akihisa	Department of Internal Medicine	Miyazaki Prefectural Miyazaki Hospital	Miyazaki	Miyazaki	Japan"; Himeji	Daisuke	Department of Internal Medicine	Miyazaki Prefectural Miyazaki Hospital	Miyazaki	Miyazaki	Japan; Shiiba	Ritsuya	Department of Internal Medicine	Miyazaki Prefectural Miyazaki Hospital	Miyazaki	Miyazaki	Japan; Kushima	Natsumi	Department of Internal Medicine	Miyazaki Prefectural Miyazaki Hospital	Miyazaki	Miyazaki	Japan; Kinoshita
Kumar, K.; Connolly, D.M.; Kellington, E.; Zelunka, E.; Kerrigan, K.; Shaikh, F.; Nathan, P.C.; Irwin, M.S.; Cohen-Gogo, S.,"Kumar, Kriti (57211937383); Connolly	Denise M. (59311829300); Kellington	Ellen (60277535800); Zelunka	Elyse J. (6507704719); Kerrigan	Karla (60277687200); Shaikh	Furqan (46061233200); Nathan	Paul C. (57203063031); Irwin	Meredith S. (7202411095);" Cohen-Gogo	Sarah (25924855700)""	57211937383";59311829300;60277535800;6507704719;60277687200;46061233200;57203063031;7202411095;" 25924855700""	The Evolution of Pneumocystis jirovecii Pneumonia Prophylaxis for Pediatric Patients With Extracranial Solid Tumors: A Review of Historical Insights and Future Directions""	2026""	Pediatric Blood and Cancer""	"	"	"	"	"	0""	10.1002/pbc.32172""	https://www.scopus.com/inward/record.uri?eid=2-s2.0-105026591228&doi=10.1002%2Fpbc.32172&partnerID=40&md5=4c0aaeb6539aee28c96683f23e733664""	Department of Pediatrics	The Hospital for Sick Children	Toronto	ON	Canada";" University of Toronto	Toronto	ON	Canada""	Kumar	Kriti	Department of Pediatrics	The Hospital for Sick Children	Toronto	ON	Canada	University of Toronto	Toronto	ON	Canada"; Connolly	Denise M.	Department of Pediatrics	The Hospital for Sick Children	Toronto	ON	Canada	University of Toronto	Toronto	ON	Canada; Kellington
Kumar, K.; Connolly, D.M.; Kellington, E.; Zelunka, E.; Kerrigan, K.; Shaikh, F.; Nathan, P.C.; Irwin, M.S.; Cohen-Gogo, S.,"Kumar, Kriti (57211937383); Connolly	Denise M. (59311829300); Kellington	Ellen (60277535800); Zelunka	Elyse J. (6507704719); Kerrigan	Karla (60277687200); Shaikh	Furqan (46061233200); Nathan	Paul C. (57203063031); Irwin	Meredith S. (7202411095);" Cohen-Gogo	Sarah (25924855700)""	57211937383";59311829300;60277535800;6507704719;60277687200;46061233200;57203063031;7202411095;" 25924855700""	A Quality Improvement Initiative to Standardize Pneumocystis jirovecii Pneumonia Prophylaxis in Pediatric Patients With Solid Tumors""	2026""	Pediatric Blood and Cancer""	"	"	"	"	"	0""	10.1002/1545-5017.70015""	https://www.scopus.com/inward/record.uri?eid=2-s2.0-105026572410&doi=10.1002%2F1545-5017.70015&partnerID=40&md5=20b3c705596afeebb265cd36c234cf63""	Department of Pediatrics	The Hospital for Sick Children	Toronto	ON	Canada";" University of Toronto	Toronto	ON	Canada""	Kumar	Kriti	Department of Pediatrics	The Hospital for Sick Children	Toronto	ON	Canada	University of Toronto	Toronto	ON	Canada"; Connolly	Denise M.	Department of Pediatrics	The Hospital for Sick Children	Toronto	ON	Canada	University of Toronto	Toronto	ON	Canada; Kellington
Chen, Y.; Zhang, J.; Kong, W.,"Chen, Yu (60235370500); Zhang	Jin (60265583100);" Kong	Wenqiang (57735838000)""	60235370500";60265583100;" 57735838000""	Community-acquired Carbapenem-resistant Escherichia coli Bacteremia Associated with Transient Aplastic Crisis""	2026""	Mediterranean Journal of Hematology and Infectious Diseases""	18""	1""	e2026005""	"	"	0""	10.4084/MJHID.2026.005""	https://www.scopus.com/inward/record.uri?eid=2-s2.0-105026505438&doi=10.4084%2FMJHID.2026.005&partnerID=40&md5=0739a231bfcc146aa35fe67e3c781097""	Department of Clinical Laboratory	Zigong First People's Hospital	Zigong	Sichuan	China"; Department of Hematology	Zigong First People's Hospital	Zigong	Sichuan	China;" Department of Pharmacy	Zigong First People's Hospital	Zigong	Sichuan	China""	Chen	Yu	Department of Clinical Laboratory	Zigong First People's Hospital	Zigong	Sichuan	China"; Zhang	Jin	Department of Hematology	Zigong First People's Hospital	Zigong	Sichuan	China;" Kong	Wenqiang	Department of Pharmacy	Zigong First People's Hospital	Zigong	Sichuan	China""	The World Health Organization (WHO) has classified carbapenem-resistant Enterobacterales (CRE) as pathogens of critical priority	underscoring their significant global impact on clinical care and public health. These organisms pose major challenges related to transmission	treatment
Nguyen, D.Y.; Serluco, A.; Chen, J.K.; Nance, G.; He, Z.; Butto, A.,"Nguyen, Dawn Y. (60262153900); Serluco	Anastacia (57217422187); Chen	Justin K. (57204952607); Nance	Gwen (58262874100); He	Zeling (60262030000);" Butto	Arene (50661013000)""	60262153900";57217422187;57204952607;58262874100;60262030000;" 50661013000""	Comparison of Mycophenolate Dosing Strategies in Pediatric Heart Transplant""	2026""	Clinical Transplantation""	40""	1""	e70422""	"	"	0""	10.1111/ctr.70422""	https://www.scopus.com/inward/record.uri?eid=2-s2.0-105026232972&doi=10.1111%2Fctr.70422&partnerID=40&md5=bf57c29c5323188f979f96628f31eba7""	Department of Pharmacy	Children's Healthcare of Atlanta	Atlanta	GA	United States"; Rollins School of Public Health	Atlanta	GA	United States;" Division of Cardiology	Children's Healthcare of Atlanta	Atlanta	GA	United States""	Nguyen	Dawn Y.	Department of Pharmacy	Children's Healthcare of Atlanta	Atlanta	GA	United States"; Serluco	Anastacia	Department of Pharmacy	Children's Healthcare of Atlanta	Atlanta	GA	United States; Chen	Justin K.	Department of Pharmacy	Children's Healthcare of Atlanta	Atlanta	GA	United States; Nance	Gwen
Yu, Z.; Yu, X.; Cui, J.; Gao, X.; Yang, X.; Ke, J.; Zhang, B.; Yu, L.,"Yu, Zhen (57206666641); Yu	Xintao (57224125677); Cui	Jian (58647237600); Gao	Xiang (57218382308); Yang	Xingguo (57210287122); Ke	Ji (56556030800); Zhang	Baoxun (57215840081);" Yu	Lei (36106606200)""	57206666641";57224125677;58647237600;57218382308;57210287122;56556030800;57215840081;" 36106606200""	Neoadjuvant Glucocorticoids Facilitate Resection in Advanced B-Type Thymomas: A Propensity-Matched Analysis of Surgical and Survival Outcomes""	2026""	Thoracic Cancer""	17""	1""	e70214""	"	"	0""	10.1111/1759-7714.70214""	https://www.scopus.com/inward/record.uri?eid=2-s2.0-105026004141&doi=10.1111%2F1759-7714.70214&partnerID=40&md5=f0d6bf748365fd0df6a8479144c7b878""	Department of Thoracic Surgery	Beijing Tongren Hospital	Capital Medical University	Beijing	China""	Yu	Zhen	Department of Thoracic Surgery	Beijing Tongren Hospital	Capital Medical University	Beijing	China"; Yu	Xintao	Department of Thoracic Surgery	Beijing Tongren Hospital	Capital Medical University	Beijing	China; Cui	Jian	Department of Thoracic Surgery	Beijing Tongren Hospital	Capital Medical University	Beijing	China; Gao	Xiang	Department of Thoracic Surgery	Beijing Tongren Hospital	Capital Medical University	Beijing	China; Yang
Torres, F.; Manzardo, C.; Curran, A.; Domingo, P.; Podzamczer, D.; Paredes, R.; Force, L.; Falcó, V.; Gutierrez, M.; Saumoy, M.; Castelli, A.; Inciarte, A.; Rovira, C.; Hurtado, C.; Climent, N.; Lozano, F.; Plana, M.; Miró, J.M.; Torres, F.; Manzardo, C.; Bonfill, E.; Cruceta, A.; Climent, N.; Lozano, F.; Plana, M.; Ambrosioni, J.; Rovira, C.; Hurtado, C.; Maleno, M.J.; Inciarte, A.; Castelli, A.…	Christian (12787019500); Curran	Adrià (60250237700); Domingo	Pere Pedrol (7102960369); Podzamczer	Daniel (60250237800); Paredes	Roger (59895758400); Force	Lluís L. (10340595500); Falcó	Vicenç A. (7003404430); Gutierrez	Mar (60250237900); Saumoy	María (57210648670); Castelli	Anna P. (57215028739); Inciarte	Alexy (56736754000); Rovira	Cristina (31067523400); Hurtado	Carmen (60249830800); Climent	Núria (57200906191); Lozano	Francisco (60250848900); Plana	Montserrat (60250031700); Miró	José María (7102494372); Torres	Ferran (7102336718); Manzardo	Christian (58329243600); Bonfill	Eva (57222987900); Cruceta	Anna (6701766106); Climent	Núria (60250451100); Lozano	Francisco (55397895100); Plana	Montserrat (35227908000); Ambrosioni	Juan C. (15833962900); Rovira	Cristina (60091045500); Hurtado	Carmen (7005470409); Maleno	María José (6507863051); Inciarte	Alexy (60250031800); Castelli	Anna (60250849000); Fernández	Emma (57225199423); Ligero	Carmen (26532803000); Serrano	Sandra (57809424500); Marcos	María Ángeles (35450412800); Rubio-García	Elisa (57192713606); Vila Estapé	Jordi (7202012753); de Lazzari	Elisa (16834531800); Maria Gatell	José Mariá A. (19834919200); Ribera	Esteve (57226412724); Curran	Adrià (60002659000); Suanzes	Paula (57214223980); Torrella	Ariadna (56375841000); Planas	Bibiana (57195614449); Falcó	Vicenç (60251258200); Domingo	Pere (60026726900); Gutiérrez	Mar M. (7401851104); Mateo	Gracia María (24830950700); Muñoz	Jessica (7402869767); García	Ana P. (57225720057); Lamarca
Oshima, K.; Koyama, R.; Akimoto, T.; Nishioki, T.; Takeshige, T.; Watanabe, J.; Usuda, D.; Takahashi, K.,"Oshima, Keisuke (60184015700); Koyama	Ryo (24450401800); Akimoto	Takashi (59572974700); Nishioki	Toshihiko (57217636033); Takeshige	Tomohito (57194945195); Watanabe	Junko (58717823900); Usuda	Daisuke (55883709000);" Takahashi	Kazuhisa (55505396300)""	60184015700";24450401800;59572974700;57217636033;57194945195;58717823900;55883709000;" 55505396300""	Pneumocystis jirovecii pneumonia in a human caused by long-term use of veterinary drug oclacitinib: A case report""	2026""	IDCases""	43""	"	e02459""	"	"	0""	10.1016/j.idcr.2025.e02459""	https://www.scopus.com/inward/record.uri?eid=2-s2.0-105024727888&doi=10.1016%2Fj.idcr.2025.e02459&partnerID=40&md5=5975813ff1d13fcfa2f4709f71a71b3e""	Department of Respiratory Medicine	Nerima Hospital	Juntendo University School of Medicine	Tokyo	Japan"; Department of Emergency and Critical Care Medicine	Nerima Hospital	Juntendo University School of Medicine	Tokyo	Japan;" Department of Respiratory Medicine	Juntendo University Graduate School of Medicine	Tokyo	Japan""	Oshima	Keisuke	Department of Respiratory Medicine	Nerima Hospital	Juntendo University School of Medicine	Tokyo	Japan"; Koyama	Ryo	Department of Respiratory Medicine	Nerima Hospital	Juntendo University School of Medicine	Tokyo	Japan; Akimoto	Takashi	Department of Respiratory Medicine	Nerima Hospital	Juntendo University School of Medicine	Tokyo
Biswal, D.; Sengupta, A.; Sharma, M.; Mirdha, B.R.; Chawla, A.; Kumar, R.K.; Khan, S.; Pandey, A.; Sengupta, S.,"Biswal, Debasish (57407287600); Sengupta	Arupparna (57221258805); Sharma	Mohit (60229937100); Mirdha	Bijay Ranjan (7003427574); Chawla	Aayush (57202962995); Kumar	Rohit Manoj (58735370900); Khan	Sadia (40661516600); Pandey	Anubhav (59426371800);" Sengupta	Sharmila (59181483100)""	57407287600";57221258805;60229937100;7003427574;57202962995;58735370900;40661516600;59426371800;" 59181483100""	Fulminant Pneumocystis jirovecii pneumonia presenting as multi-organ dysfunction syndrome in an immunocompetent host""	2026""	Indian Journal of Medical Microbiology""	59""	"	101037""	"	"	0""	10.1016/j.ijmmb.2025.101037""	https://www.scopus.com/inward/record.uri?eid=2-s2.0-105024206034&doi=10.1016%2Fj.ijmmb.2025.101037&partnerID=40&md5=2d16f7cc256f64f9ffe040fcfaba2de9""	Department of Microbiology	All India Institute of Medical Sciences	New Delhi	New Delhi	DL	India"; Department of Pathology	Amrita Vishwa Vidyapeetham	Coimbatore	TN	India; Department of Internal Medicine	Amrita Vishwa Vidyapeetham	Coimbatore	TN	India; Department of Microbiology	All India Institute of Medical Sciences	New Delhi	New Delhi	DL	India; Department of Anaesthesiology and Critical Care Medicine	Amrita Vishwa Vidyapeetham	Coimbatore	TN	India; Adult Infectious Diseases	Amrita Vishwa Vidyapeetham	Coimbatore	TN	India;" Department of Microbiology	Amrita Vishwa Vidyapeetham	Coimbatore
Roldán, G.; de Robles, P.; Tsang, R.Y.; Willson, M.; Ghosh, S.; Faruqi, M.; Lim, G.; Loewen, S.; Nordal, R.; Cairncross, G.; Leckie, C.; Poon, C.C.; Yong, V.W.,"Roldán, Gloria B. (56596464400); de Robles	Paula A. (25629575400); Tsang	Roger Y. (55279620100); Willson	Morgan C. (9235561800); Ghosh	Sunita S. (7404806311); Faruqi	Muhammad (60217300400); Lim	Gerald (36773212700); Loewen	Shaun K. (55588333600); Nordal	Robert A. (6602224660); Cairncross	Gregory (57924411600); Leckie	Catriona (55920250000); Poon	Candice C. (57158740200);" Yong	V. Wee (7005214860)""	56596464400";25629575400;55279620100;9235561800;7404806311;60217300400;36773212700;55588333600;6602224660;57924411600;55920250000;57158740200;" 7005214860""	A phase I-II study of niacin in patients with newly diagnosed glioblastoma: safety and interim phase II analysis""	2026""	Journal of Neuro-Oncology""	176""	1""	101""	"	"	0""	10.1007/s11060-025-05351-z""	https://www.scopus.com/inward/record.uri?eid=2-s2.0-105023333911&doi=10.1007%2Fs11060-025-05351-z&partnerID=40&md5=40c35a776b798a89dbe9c8b25267f3e2""	Department of Oncology	University of Calgary	Calgary	AB	Canada"; Department of Clinical Neurosciences	University of Calgary	Calgary	AB	Canada; Department of Diagnostic Imaging	University of Calgary	Calgary	AB	Canada; Department of Medical Oncology	University of Alberta	Edmonton	AB	Canada; Department of Oncology	University of Calgary	Calgary	AB	Canada; Hotchkiss Brain Institute	Calgary	AB	Canada; Arnie Charbonneau Cancer Institute	Calgary
Konwai, S.; Rakpithayanon, C.; Wuttiputhanun, T.; Leelahavanichkul, A.; Townamchai, N.; Vanichanan, J.; Jutivorakool, K.; Avihingsanon, Y.; Praditpornsilpa, K.; Udomkarnjananun, S.,"Konwai, Sirihatai (58559230200); Rakpithayanon	Chanyanuch (58899647200); Wuttiputhanun	Thunyatorn (57222632333); Leelahavanichkul	Asada (24587653600); Townamchai	Natavudh (24588157900); Vanichanan	Jakapat (55272444700); Jutivorakool	Kamonwan (15845578400); Avihingsanon	Yingyos (57194864874); Praditpornsilpa	Kearkiat (6602331011);" Udomkarnjananun	Suwasin (57201261420)""	58559230200";58899647200;57222632333;24587653600;24588157900;55272444700;15845578400;57194864874;6602331011;" 57201261420""	Late-onset pneumocystis pneumonia after kidney transplantation: A systematic review and meta-analysis of prevalence	risk factors	and outcomes""	2026""	Transplantation Reviews""	40""	1""	100972""	"	"	0""	10.1016/j.trre.2025.100972""	https://www.scopus.com/inward/record.uri?eid=2-s2.0-105020931201&doi=10.1016%2Fj.trre.2025.100972&partnerID=40&md5=ad6111add46df3bbb79c04e8abffb9b1""	Department of Medicine	Faculty of Medicine	Prince of Songkla University	Hatyai	Thailand"; Division of Nephrology	Faculty of Medicine	Chulalongkorn University	Bangkok	Thailand; Excellence Center for Solid Organ Transplantation	King Chulalongkorn Memorial Hospital	Bangkok	Thailand; Department of Microbiology	Chulalongkorn University	Bangkok	Thailand; Department of Microbiology	Faculty of Medicine	Chulalongkorn University	Bangkok	Thailand; Center of Excellence in Renal Immunology and Renal Transplantation	Faculty of Medicine	Chulalongkorn University	Bangkok	Thailand;" Division of Infectious Diseases	Faculty of Medicine	Chulalongkorn University	Bangkok
Briscoe, C.; Katyayan, A.; Harini, C.; Hussain, S.A.; Bhalla, S.; Singh, A.; Donatelli, S.; Sandoval Karamian, A.G.; Samanta, D.; Sirsi, D.; Catenaccio, E.; Planchart Ferretto, M.A.; Thio, L.L.; Hunter, S.E.; Spriha, P.; Rao, C.K.; Bhatia, S.; Erdemir, G.; Shrey, D.W.; Numis, A.L.,"Briscoe, Christina (59517545300); Katyayan	Akshat (55695588700); Harini	Chellamani (23569255700); Hussain	Shaun A. (10240817000); Bhalla	Sonam C. (57208529162); Singh	Avantika (57212301208); Donatelli	Stephanie L. (57196723578); Sandoval Karamian	Amanda G. (57204551649); Samanta	Debopam (25643713100); Sirsi	Deepa (16310434100); Catenaccio	Eva (37041273300); Planchart Ferretto	Maria A. (57221678655); Thio	Liu Lin (6603697001); Hunter	Senyene E. (36847540300); Spriha	Pavuluri (59869977900); Rao	Chethan K. (57220872684); Bhatia	Sonal (57200672373); Erdemir	Gozde (57224586810); Shrey	Daniel W. (57195636648);" Numis	Adam L. (8151185000)""	59517545300";55695588700;23569255700;10240817000;57208529162;57212301208;57196723578;57204551649;25643713100;16310434100;37041273300;57221678655;6603697001;36847540300;59869977900;57220872684;57200672373;57224586810;57195636648;" 8151185000""	Treatment Practices for Infantile Epileptic Spasms Syndrome: Consensus and Variation in Major Pediatric Epilepsy Centers""	2026""	Pediatric Neurology""	174""	"	"	46""	53""	0""	10.1016/j.pediatrneurol.2025.10.005""	https://www.scopus.com/inward/record.uri?eid=2-s2.0-105020454959&doi=10.1016%2Fj.pediatrneurol.2025.10.005&partnerID=40&md5=f6b5dcfc802cde6179943be450b4c4d7""	Boston Children's Hospital	Boston	MA	United States"; Department of Neurology	Baylor College of Medicine	Houston	TX	United States; David Geffen School of Medicine at UCLA	Los Angeles	CA	United States; Division of Child Neurology	Emory University School of Medicine	Atlanta	GA	United States; Department of Neurology	Medical College of Wisconsin	Milwaukee	WI
Mouliade, C.; Parlati, L.; Tzedakis, S.; Collier, M.; Bouam, S.; Sogni, P.; Lanternier, F.; Alanio, A.; Mallet, V.,"Mouliade, Charlotte (57220743273); Parlati	Lucia (53264672400); Tzedakis	Stylianos (57189250307); Collier	Mathis (58078998100); Bouam	Samir (6506817576); Sogni	Philippe (56229075700); Lanternier	Fanny L. (23984969200); Alanio	Alexandre (24174020000);" Mallet	V. Olivier (7005547184)""	57220743273";53264672400;57189250307;58078998100;6506817576;56229075700;23984969200;24174020000;" 7005547184""	Burden of Invasive Fungal Diseases in Patients With Alcohol-Related Hepatitis and Organ Failure""	2026""	Alimentary Pharmacology and Therapeutics""	63""	2""	"	222""	230""	2""	10.1111/apt.70328""	https://www.scopus.com/inward/record.uri?eid=2-s2.0-105015515910&doi=10.1111%2Fapt.70328&partnerID=40&md5=337a096daf235f90369615348a04135a""	Service des Maladies du foie	Hopital Cochin AP-HP	Paris	Ile-de-France	France"; Université Paris Cité	Paris	Ile-de-France	France; Service de Chirurgie Digestive	Hopital Cochin AP-HP	Paris	Ile-de-France	France; Unité de Recherche Clinique	Hopital Cochin AP-HP	Paris	Ile-de-France	France; Unité d'Information Médicale	AP-HP Assistance Publique - Hopitaux de Paris	Paris	France; Service de Maladies Infectieuses et Tropicales	Hôpital Necker Enfants Malades	Paris	France; Département de Mycologie	Université Paris Cité	Paris	Ile-de-France	France;" Laboratoire de Parasitologie-Mycologie	Hôpital Saint-Louis	Paris	France""
Wang, H.; Guo, J.; Yu, C.; Zhang, J.; Xiao, H.; Wen, S.; Chen, Y.; Hua, Y.,"Wang, Huyu (57905024600); Guo	Jing (60030030500); Yu	Chengjun (57204575171); Zhang	Jie (58055211900); Xiao	Hanyu (57916367900); Wen	Sheng (57190420936); Chen	Yajuan (26031926400);" Hua	Yi (36860161900)""	57905024600";60030030500;57204575171;58055211900;57916367900;57190420936;26031926400;" 36860161900""	Impact of different immunosuppressants on the incidence of Pneumocystis jirovecii pneumonia in kidney transplant recipients: a systematic review and meta-analysis""	2026""	International Urology and Nephrology""	58""	1""	"	329""	336""	1""	10.1007/s11255-025-04696-8""	https://www.scopus.com/inward/record.uri?eid=2-s2.0-105012599668&doi=10.1007%2Fs11255-025-04696-8&partnerID=40&md5=71708e88cc5fd22ab48351b3af52049b""	Department of Urology Surgery	Chongqing Medical University	Chongqing	Chongqing	China"; Chongqing Key Laboratory of Structural Birth Defect and Reconstruction	Chongqing	Chongqing	China;" Department of Respiratory and Critical Care Medicine	The First Affiliated Hospital of Chongqing Medical University	Chongqing	China""	Wang	Huyu	Department of Urology Surgery	Chongqing Medical University	Chongqing	Chongqing	China	Chongqing Key Laboratory of Structural Birth Defect and Reconstruction	Chongqing	Chongqing	China"; Guo	Jing	Department of Respiratory and Critical Care Medicine	The First Affiliated Hospital of Chongqing Medical University	Chongqing	China; Yu	Chengjun	Department of Urology Surgery	Chongqing Medical University
Shin, A.; Choi, S.R.; Pyo, J.Y.; Ha, Y.-J.; Lee, Y.J.; Lee, E.B.; Kang, E.H.,"Shin, Anna (57210966876); Choi	Se-rim (60013316000); Pyo	Jung-yun (60013765900); Ha	You-jung (36089974200); Lee	Yung-jong (56584775600); Lee	Eun-bong (15019305200);" Kang	Eun-ha (35484436800)""	57210966876";60013316000;60013765900;36089974200;56584775600;15019305200;" 35484436800""	Risk of non-bacterial opportunistic infections associated with janus kinase inhibitors versus tumor necrosis factor inhibitors among rheumatoid arthritis patients: A cohort study""	2026""	Joint Bone Spine""	93""	1""	105945""	"	"	0""	10.1016/j.jbspin.2025.105945""	https://www.scopus.com/inward/record.uri?eid=2-s2.0-105011614099&doi=10.1016%2Fj.jbspin.2025.105945&partnerID=40&md5=47d3e42330cd1e00d81a58ced9b1afb9""	Department of Internal Medicine	Seoul National University Bundang Hospital	Seongnam	Gyeonggi-do	South Korea"; Department of Internal Medicine	Hanyang University Hospital	Seoul	South Korea; Department of Internal Medicine	Seoul National University Bundang Hospital	Seongnam	Gyeonggi-do	South Korea;" Department of Internal Medicine	Seoul National University College of Medicine	Seoul	South Korea""	Shin	Anna	Department of Internal Medicine	Seoul National University Bundang Hospital	Seongnam	Gyeonggi-do	South Korea"; Choi	Se-rim	Department of Internal Medicine	Hanyang University Hospital	Seoul	South Korea; Pyo	Jung-yun	Department of Internal Medicine	Seoul National University Bundang Hospital	Seongnam
Li, X.; Sun, L.; He, Y.; Zhao, F.; Luo, Y.; Zhao, D.; Wu, H.; He, J.; Jiang, Y.; Liu, C.; Lu, H.; Liu, J.,"Li, Xiaorui (59156452200); Sun	Liqin (57218671948); He	Yun (55498881900); Zhao	Fang (57193055901); Luo	Yinsong (59157115600); Zhao	Dian (59378649000); Wu	Hui (60012392400); He	Jiayi (57215208073); Jiang	Yuxin (59378582700); Liu	Chenye (59378910500); Lu	Hongzhou (7404842614);" Liu	Jiaye (56116311300)""	59156452200";57218671948;55498881900;57193055901;59157115600;59378649000;60012392400;57215208073;59378582700;59378910500;7404842614;" 56116311300""	Two-threshold defined immune non-responders are associated with long-term morbidity in people with HIV: a prospective cohort study""	2025""	Emerging Microbes and Infections""	14""	1""	2539198""	"	"	3""	10.1080/22221751.2025.2539198""	https://www.scopus.com/inward/record.uri?eid=2-s2.0-105012977849&doi=10.1080%2F22221751.2025.2539198&partnerID=40&md5=7c67cce7bd39d7e93d968eef932bb577""	School of Public Health	Shenzhen University	Shenzhen	Guangdong	China";" Department of Infectious Diseases	Second Affiliated Hospital of Southern University of Science and Technology	Shenzhen	Guangdong	China""	Li	Xiaorui	School of Public Health	Shenzhen University	Shenzhen	Guangdong	China"; Sun	Liqin	Department of Infectious Diseases	Second Affiliated Hospital of Southern University of Science and Technology	Shenzhen	Guangdong	China; He	Yun	Department of Infectious Diseases	Second Affiliated Hospital of Southern University of Science and Technology	Shenzhen
Wang, T.K.M.; Klein, A.L.; Cremer, P.C.; Imazio, M.; Kohnstamm, S.; Luis, S.A.; Mardigyan, V.; Mukherjee, M.; Ordovás, K.; Vakamudi, S.; Wohlford, G.F.,"Wang, Tom Kai Ming (57831096400); Klein	Allan L. (7402142693); Cremer	Paul C. (56046572200); Imazio	Massimo M. (55787131200); Kohnstamm	Sarah Grundahl (6504209792); Luis	Sushil Allen (36147730100); Mardigyan	Vartan (8947788600); Mukherjee	Monica (54584152700); Ordovás	Karen Gomes (35595817000); Vakamudi	Sneha (57192928313);" Wohlford	George F. (57198512967)""	57831096400";7402142693;56046572200;55787131200;6504209792;36147730100;8947788600;54584152700;35595817000;57192928313;" 57198512967""	2025 Concise Clinical Guidance: An ACC Expert Consensus Statement on the Diagnosis and Management of Pericarditis: A Report of the American College of Cardiology Solution Set Oversight Committee""	2025""	Journal of the American College of Cardiology""	86""	25""	"	2691""	2719""	16""	10.1016/j.jacc.2025.05.023""	https://www.scopus.com/inward/record.uri?eid=2-s2.0-105014008669&doi=10.1016%2Fj.jacc.2025.05.023&partnerID=40&md5=2c3cad63196b6ded8d3c16b433bdf134""	"	Wang	Tom Kai Ming	"; Klein	Allan L.	; Cremer	Paul C.	; Imazio	Massimo M.	; Kohnstamm	Sarah Grundahl	; Luis	Sushil Allen	; Mardigyan	Vartan	; Mukherjee	Monica	; Ordovás	Karen Gomes	; Vakamudi	Sneha	;" Wohlford	George F.	""	[No abstract available]""	ACC Concise Clinical Guidance"; anti-inflammatory agents; computed tomography; constrictive pericarditis; echocardiography; magnetic resonance imaging; pericardial effusion; pericarditis;" pericardium""	biological marker"; C reactive protein; corticosteroid; gadolinium; inflammasome; prednisone; troponin; Article; bronchus; cardiovascular magnetic resonance; computer assisted tomography; consensus development; constrictive pericarditis; drug therapy; echocardiography; electrocardiogram; emergency ward; follow up; heart failure; heart function; heart output; heart rate; hemangioma; hemodynamics; …
Chong, Y.; Jung, Y.C.; Kim, K.-H.; Yu, J.H.; Lee, J.W.,"Chong, Yooyoung (57188811156); Jung	Yong-chae (57398429100); Kim	Kyunghee (58223163600); Yu	Jae-hyeon (60242378800);" Lee	Jun-wan (60242406300)""	57188811156";57398429100;58223163600;60242378800;" 60242406300""	TMP-SMX-associated acute respiratory distress syndrome with DAIDE pathology in a Korean patient lacking HLA-B*07:02 and C*07:02: A case report""	2025""	Medicine (United States)""	104""	50""	"	e46427""	"	0""	10.1097/MD.0000000000046427""	https://www.scopus.com/inward/record.uri?eid=2-s2.0-105024983651&doi=10.1097%2FMD.0000000000046427&partnerID=40&md5=7ad7b8fee4cd470bd8a47708c4740193""	Department of Cardiothoracic Surgery	Chungnam National University	College of Medicine	Yusong	Daejeon	South Korea";" Department of Pathology	Chungnam National University	College of Medicine	Yusong	Daejeon	South Korea""	Chong	Yooyoung	Department of Cardiothoracic Surgery	Chungnam National University	College of Medicine	Yusong	Daejeon	South Korea"; Jung	Yong-chae	Department of Cardiothoracic Surgery	Chungnam National University	College of Medicine	Yusong	Daejeon	South Korea; Kim	Kyunghee	Department of Pathology	Chungnam National University	College of Medicine	Yusong	Daejeon	South Korea; Yu
Cohn, L.A.; Clercx, C.; Day, M.J.,"Cohn, Leah A. (7202516348); Clercx	Cécile M. (7004451560);" Day	Michael Joseph (24166167900)""	7202516348";7004451560;" 24166167900""	Nose	Trachea	and Bronchopulmonary System""	2025""	"	"	"	"	387""	420""	0""	10.1002/9781119232957.ch13""	https://www.scopus.com/inward/record.uri?eid=2-s2.0-105022231261&doi=10.1002%2F9781119232957.ch13&partnerID=40&md5=23879a5ba979fe997b6ab79f7c0fb5eb""	Department of Veterinary Medicine and Surgery	MU College of Veterinary Medicine	Columbia	MO	United States"; Department of Companion Animal Clinical Sciences	Université de Liège	Liege	WLG	Belgium;" Bristol Veterinary School	Bristol	United Kingdom""	Cohn	Leah A.	Department of Veterinary Medicine and Surgery	MU College of Veterinary Medicine	Columbia	MO	United States"; Clercx	Cécile M.	Department of Companion Animal Clinical Sciences	Université de Liège	Liege	WLG	Belgium;" Day	Michael Joseph	Bristol Veterinary School	Bristol	United Kingdom""	This chapter discusses diseases of the upper and lower respiratory tract. Some of these diseases are clearly suspected to be """"immune-mediated	" or to be induced by an impaired/abnormal/inappropriate host innate or adaptive immune response	while in others an underlying role for the immune system is suspected but has not been confirmed. Diseases in which an altered protective response is clearly responsible include primary ciliary dyskinesia	a disease caused by a ciliary abnormality of genetic origin leading to impaired mucociliary clearance	considered as one of the most important elements of innate immunity in the airways. Diseases such as eosinophilic bronchopneumopathy in dogs
Rastegar-Pouyani, N.; Farzin, M.A.; Zafari, J.; Haji-Abdolvahab, M.; Hassani, S.,"Rastegar-Pouyani, Nima (57705484800); Farzin	Mohammad Amin (57224830404); Zafari	Jaber (56896155900); Haji-Abdolvahab	Mohadeseh (56431184100);" Hassani	Shokoufeh (36760618900)""	57705484800";57224830404;56896155900;56431184100;" 36760618900""	Repurposing the anti-parasitic agent pentamidine for cancer therapy";" a novel approach with promising anti-tumor properties""	2025""	Journal of Translational Medicine""	23""	1""	258""	"	"	4""	10.1186/s12967-025-06293-w""	https://www.scopus.com/inward/record.uri?eid=2-s2.0-86000065881&doi=10.1186%2Fs12967-025-06293-w&partnerID=40&md5=81a862624d09a9a1b3c220ea082c99dc""	Department of Pharmacology and Toxicology	Tehran University of Medical Sciences	Tehran	Tehran	Iran"; Recombinant Proteins Department	Iranian Academic Center for Education	Culture and Research	Tehran	Tehran	Iran; Student Research Committee	Kashan University of Medical Sciences	Kashan	Isfahan	Iran; Department of Pharmacology and Toxicology	Islamic Azad University	Tehran Medical Branch	Tehran	Tehran	Iran;" Toxicology and Diseases Group	Tehran University of Medical Sciences	Tehran	Tehran	Iran""	Rastegar-Pouyani	Nima	Department of Pharmacology and Toxicology	Tehran University of Medical Sciences	Tehran	Tehran	Iran	Recombinant Proteins Department	Iranian Academic Center for Education	Culture and Research
Sun, Y.; Tao, J.; Jiang, J.; Chen, S.,"Sun, Yongzhen (59666267100); Tao	Jiale (57219437242); Jiang	Jinjun (7404829542);" Chen	Shujing (16480074300)""	59666267100";57219437242;7404829542;" 16480074300""	Electrical impedance tomography-guided the optimal awake prone position in a moderate ARDS patient""	2025""	Critical Care""	29""	1""	95""	"	"	1""	10.1186/s13054-025-05332-8""	https://www.scopus.com/inward/record.uri?eid=2-s2.0-85219621324&doi=10.1186%2Fs13054-025-05332-8&partnerID=40&md5=2b142b37776abe81f674e4ef0e5412fd""	Department of Critical Care Medicine	Shaoxing University	Shaoxing	Zhejiang	China";" Department of Pulmonary and Critical Care Medicine	Fudan University	Shanghai	China""	Sun	Yongzhen	Department of Critical Care Medicine	Shaoxing University	Shaoxing	Zhejiang	China	Department of Pulmonary and Critical Care Medicine	Fudan University	Shanghai	China"; Tao	Jiale	Department of Pulmonary and Critical Care Medicine	Fudan University	Shanghai	China; Jiang	Jinjun	Department of Pulmonary and Critical Care Medicine	Fudan University	Shanghai	China;" Chen	Shujing	Department of Pulmonary and Critical Care Medicine	Fudan University	Shanghai	China""
Vo, L.T.; Phan, D.Q.; Nguyen, P.H.; Gyan, A.; Vuong, N.M.; Nguyen, T.N.L.; Vo, L.Y.; Huynh, G.,"Vo, Lytrieu (59658903500); Phan	Dungquoc (59326862200); Nguyen	Phi Hoang (59658694600); Gyan	Araba (57229800800); Vuong	Nhut Minh (59658903600); Nguyen	Tung Nhu Le (59657419400); Vo	Lan Y. (57289601000);" Huynh	Giao (57207243343)""	59658903500";59326862200;59658694600;57229800800;59658903600;59657419400;57289601000;" 57207243343""	Clinical characteristics and treatment outcomes of opportunistic infections in advanced HIV disease patients among men who have sex with men in Vietnam: A prospective cross-sectional study""	2025""	BMC Infectious Diseases""	25""	1""	271""	"	"	2""	10.1186/s12879-025-10679-y""	https://www.scopus.com/inward/record.uri?eid=2-s2.0-85218985514&doi=10.1186%2Fs12879-025-10679-y&partnerID=40&md5=2c797528dcf1a188ad615e0f7f8e9643""	University College London Hospitals NHS Foundation Trust	London	United Kingdom"; Faculty of Medicine	University of Medicine and Pharmacy at HCMC	Ho Chi Minh City	Viet Nam; Faculty of Control Disease	Ho Chi Minh City	Viet Nam; Faculty of Public Health	University of Medicine and Pharmacy at HCMC	Ho Chi Minh City	Viet Nam; University of Michigan School of Public Health	Ann Arbor	MI	United States;" Le Van Thinh Hospital	Ho Chi Minh City	Ho Chi Minh	Viet Nam""	Vo	Lytrieu	University College London Hospitals NHS Foundation Trust	London	United Kingdom	Faculty of Medicine	University of Medicine and Pharmacy at HCMC	Ho Chi Minh City	Viet Nam"; Phan	Dungquoc	Faculty of Control Disease	Ho Chi Minh City	Viet Nam; Nguyen
Zhao, J.; Su, H.-T.; Zhang, D.; Li, X.-T.; Lu, M.-Y.; Du, J.; Guo, J.-Y.; Gao, Y.; Chen, X.-F.; Wen, D.-H.; Jia, S.-Y.; Wang, Y.; Yang, Q.-W.,"Zhao, Jing (59708159500); Su	Huiting (58723884900); Zhang	Dong (57075184600); Li	Xuetong (59564599500); Lu	Minya (57211477895); Du	Juan (56537371900); Guo	Jiayu (59630056600); Gao	Yi (58722830500); Chen	Xinfei (57205747683); Wen	Donghua (57203083412); Jia	Shiyu (59564599600); Wang	Yao (56888839500);" Yang	Qiwen (11839228700)""	59708159500";58723884900;57075184600;59564599500;57211477895;56537371900;59630056600;58722830500;57205747683;57203083412;59564599600;56888839500;" 11839228700""	The role of mNGS in the diagnosis of talaromycosis and case series""	2025""	BMC Infectious Diseases""	25""	1""	191""	"	"	6""	10.1186/s12879-025-10529-x""	https://www.scopus.com/inward/record.uri?eid=2-s2.0-85218277867&doi=10.1186%2Fs12879-025-10529-x&partnerID=40&md5=a9e828a215310e08cacd7820964c6385""	Department of Clinical Laboratory	Beijing Aerospace General Hospital	Beijing	Beijing	China"; Department of Clinical Laboratory	Peking Union Medical College Hospital	Beijing	China; Ministry of Education of the People's Republic of China	Beijing	Beijing	China; Department of Laboratory Medicine	Tongji University School of Medicine	Shanghai	China; State Key Laboratory of Cardiovascular Disease	Fuwai Hospital	Chinese Academy of Medical Sciences & Peking Union Medical College	Beijing	China;" Beijing Key Laboratory for Mechanisms Research and Precision Diagnosis of Invasive Fungal Diseases	Beijing	Beijing	China""	Zhao	Jing	Department of Clinical Laboratory	Beijing Aerospace General Hospital
Chaves, Y.O.; Gama, W.M.; Reis, M.F.D.; Baptista, B.J.A.; Almeida, T.V.R.; Balieiro, A.A.D.S.; da Costa, A.G.D.; Ibiapina, H.N.D.S.; Teixeira-Carvalho, A.T.D.; Xavier, T.D.S.; Melo, M.M.D.; Pinheiro, R.D.S.; Souza, J.M.D.; Salimo, Z.M.; Filho, O.A.M.; Lacerda, M.V.G.D.; Benzaken, A.S.; Ferreira, L.C.D.L.; Nogueira, P.A.,"Chaves, Y. O. (56019478900); Gama	Wellington Mota (57219021446); Reis	Monique Freire Dos (58794795000); Baptista	Barbara Jóse Antunes (58357878900); Almeida	Taynna Vernalha Rocha (57189222147); Balieiro	Antonio Alcirley Da Silva (56176790800); da Costa	Allyson Guimarães (57194391549); Ibiapina	Hiochelson Najibe Santos (57195605643); Teixeira-Carvalho	Andréa De (15754774600); Xavier	Thaissy Dos Santos (59564320900); Melo	Marly Marques De (57205462239); Pinheiro	Rebeca De Souza (57665834300); Souza	Jhennyffer Mendes De (59564419600); Salimo	Zeca Manuel (58162056700); Filho	Olindo Assis Martins (59192859500); Lacerda	Marcus V. G. (8836255900); Benzaken	Adèle Schwartz (6508030417); Ferreira	Luís Carlos De Lima (7202856926);" Nogueira	Paulo Afonso (7005428254)""	56019478900";57219021446;58794795000;58357878900;57189222147;56176790800;57194391549;57195605643;15754774600;59564320900;57205462239;57665834300;59564419600;58162056700;59192859500;8836255900;6508030417;7202856926;" 7005428254""	Association between cytokine and increased risk of death in ART- naïve and ART-non-adherence patients hospitalized with advanced HIV disease""	2025""	BMC Infectious Diseases""	25""	1""	197""	"	"	0""	10.1186/s12879-024-10260-z""	https://www.scopus.com/inward/record.uri?eid=2-s2.0-85218240456&doi=10.1186%2Fs12879-024-10260-z&partnerID=40&md5=613de2aed092f006c83cc49f2a04f1a9""	Programa de Pós-Graduação em Ciências da Saúde	Universidade Federal do Amazonas	Manaus	AM	Brazil"; Fiocruz Amazônia	Manaus	AM	Brazil; Fiocruz Amazônia	Manaus	AM	Brazil; Programa de Pós-graduação em Ciências Aplicadas à Hematologia	Manaus	AM	Brazil; Universidade Federal do Amazonas	Manaus	AM	Brazil; Departamento de Patologia e Medicina Legal	Universidade Federal do Amazonas	Manaus
Wei, M.; Gu, K.; Qin, J.; Lu, X.; Feng, J.; Mao, S.; Li, M.; Li, Z.; Wang, C.,"Wei, Muyun (57195971688); Gu	Kangyi (59351371000); Qin	Juanxiu (57188661758); Lu	Xinhua (58994464400); Feng	Junqi (57344854800); Mao	Shaowei (56735343500); Li	Min (56908371400); Li	Zhilan (58994758700);" Wang	Changsheng (59561702600)""	57195971688";59351371000;57188661758;58994464400;57344854800;56735343500;56908371400;58994758700;" 59561702600""	Complex and severe infection in a 67-year-old liver transplant recipient due to Cunninghamella elegans	Bordetella bronchiseptica	and Pneumocystis jirovecii""	2025""	BMC Infectious Diseases""	25""	1""	164""	"	"	1""	10.1186/s12879-025-10568-4""	https://www.scopus.com/inward/record.uri?eid=2-s2.0-85218036197&doi=10.1186%2Fs12879-025-10568-4&partnerID=40&md5=00dc73ceb9afd79bce8ca6df27029c21""	Department of Laboratory Medicine	Renji Hospital	Shanghai	China"; Shanghai Jiao Tong University	Shanghai	China; Department of Critical Care Medicine	Renji Hospital	Shanghai	China; Shanghai Jiao Tong University	Shanghai	China; Department of Laboratory Medicine	Shanghai University of Traditional Chinese Medicine	Shanghai	China;" Department of Infectious Diseases	Renji Hospital	Shanghai	China""	Wei	Muyun	Department of Laboratory Medicine	Renji Hospital	Shanghai	China	Shanghai Jiao Tong University	Shanghai	China"; Gu	Kangyi
Tagami, G.; Yamaguchi, M.; Sugiyama, H.; Kinashi, H.; Imai, K.; Kamiya, K.; Katsuno, T.; Imaizumi, T.; Banno, S.; Ito, Y.; Ishimoto, T.,"Tagami, Genri (58865245800); Yamaguchi	Makoto (56002216100); Sugiyama	Hirokazu (57220894135); Kinashi	Hiroshi (54896237600); Imai	Kentaro (57203712642); Kamiya	Keisuke (57200832719); Katsuno	Takayuki (54389258500); Imaizumi	Takahiro (57189388270); Banno	Shyogo (55169342600); Ito	Yasuhiko (56529924300);" Ishimoto	Takuji (41861830400)""	58865245800";56002216100;57220894135;54896237600;57203712642;57200832719;54389258500;57189388270;55169342600;56529924300;" 41861830400""	Efficacy and safety of avacopan in antineutrophil cytoplasmic autoantibody-associated vasculitis: a retrospective cohort study in Japan""	2025""	BMC Rheumatology""	9""	1""	8""	"	"	8""	10.1186/s41927-025-00456-4""	https://www.scopus.com/inward/record.uri?eid=2-s2.0-85217866478&doi=10.1186%2Fs41927-025-00456-4&partnerID=40&md5=bd7c7ec47eeb345bc9071a318484313a""	Department of Nephrology and Rheumatology	Aichi Medical University	Nagakute	Aichi	Japan"; Department of Nephrology and Rheumatology	Aichi Medical University	Nagakute	Aichi	Japan;" Department of Advanced Medicine	Nagoya University Hospital	Nagoya	Aichi	Japan""	Tagami	Genri	Department of Nephrology and Rheumatology	Aichi Medical University	Nagakute	Aichi	Japan"; Yamaguchi	Makoto	Department of Nephrology and Rheumatology	Aichi Medical University	Nagakute	Aichi	Japan; Sugiyama	Hirokazu
Weng, Y.; Zhou, T.; Ye, H.,"Weng, Yiru (58975867400); Zhou	Tingting (59516425600);" Ye	Honghua (57204952982)""	58975867400";59516425600;" 57204952982""	Development and assessment of a mortality risk prediction nomogram model for pneumocystis disease in ICU within 28 days""	2025""	Scientific Reports""	15""	1""	2410""	"	"	3""	10.1038/s41598-025-86696-3""	https://www.scopus.com/inward/record.uri?eid=2-s2.0-85216439179&doi=10.1038%2Fs41598-025-86696-3&partnerID=40&md5=2cb7e4213cc84c1d7d491d21bafb3bdb""	Ningbo University	Ningbo	Zhejiang	China""	Weng	Yiru	Ningbo University	Ningbo	Zhejiang	China"; Zhou	Tingting	Ningbo University	Ningbo	Zhejiang	China;" Ye	Honghua	Ningbo University	Ningbo	Zhejiang	China""	To develop and assess a nomogram predictive model for evaluating the 28-day mortality risk in patients diagnosed with Pneumocystis who have been admitted to the intensive care unit (ICU). From 2008 to 2022	clinical data on patients with Pneumocystis were collected using the American Critical Care Medical Information Database IV (MIMIC-IV). Initially	63 significant predictive indicators were included	with ICU admission as the time node and all-cause mortality within 28 days as the outcome. Using complete data modeling	the variable selection approach combines two methods: Lasso regression (glmnet package) and collinearity screening (car package). Use the bootstrap method 1000 times for internal validation. Calculate the AUC	mean sensitivity	and specificity of 1000 resamplings	as well as the 95% confidence interval	and then plot the ROC	calibration	and DCA curves. The patients were split into two groups based on their 28-day survival status: 83 cases (67.48%) in the survival group and 40 instances (32.52%) in the death group. Five variables—the history of malignant tumors	Lods scores	Oasis scores	and complications of shock and severe renal injury—were eventually included in the entire sample after screening. According to Receiver Operating Characteristic (ROC) analysis	the model’s sensitivity was 0.600 (95% CI 0.448–0.752)
Duan, J.; Ding, J.; Wei, Y.; Zhang, Y.; You, Z.; Li, D.; Chen, C.,"Duan, Jing (57248182000); Ding	Jie (59838781500); Wei	Yupeng (59512547500); Zhang	Yingxin (54905738000); You	Zhiqing (57248183200); Li	Ding (58888408200);" Chen	Chao (59048699000)""	57248182000";59838781500;59512547500;54905738000;57248183200;58888408200;" 59048699000""	Metagenomic analysis identifying a polymicrobial pulmonary infection in a non-HIV immunocompromised patient: a case report""	2025""	BMC Pulmonary Medicine""	25""	1""	12""	"	"	2""	10.1186/s12890-024-03473-0""	https://www.scopus.com/inward/record.uri?eid=2-s2.0-85214865807&doi=10.1186%2Fs12890-024-03473-0&partnerID=40&md5=46ad904aba88a06e36289242d3c96b05""	Department of Clinical Laboratory	Liaocheng People's Hospital	Liaocheng	Shandong	China"; Department of Central Laboratory	Liaocheng People's Hospital	Liaocheng	Shandong	China;" Institute of Basic Medicine	Shandong First Medical University & Shandong Academy of Medical Sciences	Jinan	Shandong	China""	Duan	Jing	Department of Clinical Laboratory	Liaocheng People's Hospital	Liaocheng	Shandong	China"; Ding	Jie	Department of Central Laboratory	Liaocheng People's Hospital	Liaocheng	Shandong	China; Wei	Yupeng	Institute of Basic Medicine	Shandong First Medical University & Shandong Academy of Medical Sciences	Jinan	Shandong
Solanki, R.; Mahdi, R.A.; Mittal, B.R.; Singh, H.; Kumar Basher, R.; Suri, V.,"Solanki, Ritanshu (57683394200); Mahdi	Raza Abbas (58124502300); Mittal	Bhagwant Rai (35464993100); Singh	Harmandeep (57213857744); Kumar Basher	Rajender (55584803609);" Suri	Vikas (57221287941)""	57683394200";58124502300;35464993100;57213857744;55584803609;" 57221287941""	A Rare Presentation of Synchronous Pneumocystis Pneumonia and Cutaneous Nocardiosis on 18F-FDG PET/CT""	2025""	Nuclear Medicine and Molecular Imaging""	59""	6""	"	472""	473""	0""	10.1007/s13139-024-00902-0""	https://www.scopus.com/inward/record.uri?eid=2-s2.0-85214118531&doi=10.1007%2Fs13139-024-00902-0&partnerID=40&md5=47c4d2ba33484961f76da97632c761f2""	Department of Nuclear Medicine and PET/CT	Postgraduate Institute of Medical Education and Research	Chandigarh	Chandigarh	CH	India";" Postgraduate Institute of Medical Education and Research	Chandigarh	Chandigarh	CH	India""	Solanki	Ritanshu	Department of Nuclear Medicine and PET/CT	Postgraduate Institute of Medical Education and Research	Chandigarh	Chandigarh	CH	India"; Mahdi	Raza Abbas	Department of Nuclear Medicine and PET/CT	Postgraduate Institute of Medical Education and Research	Chandigarh	Chandigarh	CH	India; Mittal	Bhagwant Rai	Department of Nuclear Medicine and PET/CT	Postgraduate Institute of Medical Education and Research	Chandigarh	Chandigarh	CH	India; Singh
Kretzschmar, G.; Páez, L.P.; Tan, Z.; Wang, J.; Gonzalez, L.; Mugabo, C.H.; Johnsson, A.; Chen, Y.; Mikeš, J.; Lakshmikanth, T.; James, A.; Goldbach-Mansky, R.; Fischer, M.; Palmblad, K.; Alehashemi, S.; Horne, A.; Brodin, P.,"Kretzschmar, Genia (59385518000); Páez	Laura Piñero (59385920000); Tan	Ziyang (57219161257); Wang	Jun (57261165600); Gonzalez	Laura (57709728600); Mugabo	Constantin Habimana (57219938330); Johnsson	Anette (59434043300); Chen	Yang (57194610165); Mikeš	JaromÍr (14031819000); Lakshmikanth	Tadepally (26423831500); James	Anna J. (15042255400); Goldbach-Mansky	Raphaela T. (35474297200); Fischer	Marie (7402921602); Palmblad	Karin (6506552256); Alehashemi	Sara (17345077900); Horne	Anna Carin (8625976000);" Brodin	Petter (23026610500)""	59385518000";59385920000;57219161257;57261165600;57709728600;57219938330;59434043300;57194610165;14031819000;26423831500;15042255400;35474297200;7402921602;6506552256;17345077900;8625976000;" 23026610500""	Normalized Interferon Signatures and Clinical Improvements by IFNAR1 Blocking Antibody (Anifrolumab) in Patients with Type I Interferonopathies""	2025""	Journal of Clinical Immunology""	45""	1""	31""	"	"	15""	10.1007/s10875-024-01826-2""	https://www.scopus.com/inward/record.uri?eid=2-s2.0-85207496711&doi=10.1007%2Fs10875-024-01826-2&partnerID=40&md5=abfcd57364ae1ac70b0b7e40eb229e29""	Department of Women's and Children's Health	Karolinska Institutet	Stockholm	Stockholms	Sweden"; Pediatric Rheumatology	Karolinska Universitetssjukhuset	Stockholm	Stockholms	Sweden; National Institute of Allergy and Infectious Diseases (NIAID)	Bethesda	MD	United States; Rheumatology Unit	Karolinska Institutet	Stockholm	Stockholms	Sweden; Department of Immunology and Inflammation	Imperial College London	London	United Kingdom;" Imperial College London	London	United Kingdom""
Thangaraj, A.; Sil, A.; Goel, S.; Vignesh, P.; Rawat, A.; Jindal, A.K.,"Thangaraj, Abarna (57221479413); Sil	Archan (55860974300); Goel	Sumit (57189465316); Vignesh	Pandiarajan (56913240100); Rawat	Amit (9434285200);" Jindal	Ankur Kumar (57201708589)""	57221479413";55860974300;57189465316;56913240100;9434285200;" 57201708589""	Disseminated Aspergillosis in X-linked Agammaglobulinemia: Beyond the norm""	2025""	Journal of Clinical Immunology""	45""	1""	24""	"	"	1""	10.1007/s10875-024-01815-5""	https://www.scopus.com/inward/record.uri?eid=2-s2.0-85206277781&doi=10.1007%2Fs10875-024-01815-5&partnerID=40&md5=2e821050fb7dcc71a61a6046ff217dfd""	Department of Pediatrics	Postgraduate Institute of Medical Education and Research	Chandigarh	Chandigarh	CH	India""	Thangaraj	Abarna	Department of Pediatrics	Postgraduate Institute of Medical Education and Research	Chandigarh	Chandigarh	CH	India"; Sil	Archan	Department of Pediatrics	Postgraduate Institute of Medical Education and Research	Chandigarh	Chandigarh	CH	India; Goel	Sumit	Department of Pediatrics	Postgraduate Institute of Medical Education and Research	Chandigarh	Chandigarh	CH	India; Vignesh	Pandiarajan	Department of Pediatrics	Postgraduate Institute of Medical Education and Research	Chandigarh
Peek, C.T.; Silva-Carmona, M.; Bertuch, A.A.; Nicholas, S.K.; Vogel, T.P.,"Peek, Christopher T. (56126375100); Silva-Carmona	Manuel D. (57208619103); Bertuch	Alison A. (57207803064); Nicholas	Sarah Kogan (60197193500);" Vogel	Tiphanie P. (56489914600)""	56126375100";57208619103;57207803064;60197193500;" 56489914600""	Novel SAMD9 Variant Causing MIRAGE Syndrome Treated with Subcutaneous Immunoglobulin""	2025""	Journal of Clinical Immunology""	45""	1""	19""	"	"	0""	10.1007/s10875-024-01808-4""	https://www.scopus.com/inward/record.uri?eid=2-s2.0-85205335517&doi=10.1007%2Fs10875-024-01808-4&partnerID=40&md5=d6ea8bab82962f824c7272e3874bc040""	Baylor College of Medicine	Houston	TX	United States"; Division of Pulmonology	Baylor College of Medicine	Houston	TX	United States; Division of Hematology and Oncology	Baylor College of Medicine	Houston	TX	United States; Division of Immunology	Baylor College of Medicine	Houston	TX	United States; Texas Children's Hospital	Houston	TX	United States; Division of Rheumatology	Baylor College of Medicine	Houston	TX	United States;" Texas Children's Hospital	Houston	TX	United States""	Peek	Christopher T.	Baylor College of Medicine	Houston	TX	United States	Texas Children's Hospital
Chbihi, M.; Nabhan, L.; Pinton, A.; Drabent, P.; de Villartay, J.-P.; Neven, B.,"Chbihi, Marwa (57190214988); Nabhan	Léa (59323719600); Pinton	Antoine (57224359417); Drabent	Philippe (57204970837); de Villartay	Jean Pierre (7005443414);" Neven	Bénédicte (6508178857)""	57190214988";59323719600;57224359417;57204970837;7005443414;" 6508178857""	HSCT in a Patient with Cernunnos/XLF Deficiency and Omenn Syndrome""	2025""	Journal of Clinical Immunology""	45""	1""	5""	"	"	1""	10.1007/s10875-024-01765-y""	https://www.scopus.com/inward/record.uri?eid=2-s2.0-85203689643&doi=10.1007%2Fs10875-024-01765-y&partnerID=40&md5=9c7fc30e273627e34147cb35b0070e9a""	Pediatric Hematology-Immunology and Rheumatology Unit	Hôpital Necker Enfants Malades	Paris	France"; Université Sorbonne Paris Cité	Paris	Ile-de-France	France; Laboratory of Genome Dynamics in the Immune System	l'Institut des Maladies Génétiques Imagine	Paris	Ile-de-France	France; Institut Necker-Enfants Malades (INEM)	Paris	Ile-de-France	France; Department of Pathology	Hôpital Necker Enfants Malades	Paris	France;" Laboratory of Immunogenetics of Pediatric Autoimmune Diseases	l'Institut des Maladies Génétiques Imagine	Paris	Ile-de-France	France""	Chbihi	Marwa	Pediatric Hematology-Immunology and Rheumatology Unit	Hôpital Necker Enfants Malades	Paris	France	Université Sorbonne Paris Cité	Paris	Ile-de-France	France"; Nabhan	Léa
Mishra, R.; Akhtar, N.; Leon Magdeleno, J.S.; Shaikh, A.R.; Narsing Rao, M.P.; Sharma, N.R.; Cavallo, L.; Chawla, M.,"Mishra, Ragini (60141315700); Akhtar	Nahid (57201488540); Leon Magdeleno	Jorge Samuel (60335166900); Shaikh	Abdul Rajjak (12241355200); Narsing Rao	Manik Prabhu (57194130370); Sharma	Neeta Raj (57199924856); Cavallo	Luigi (56465514800);" Chawla	Mohit (36726752600)""	60141315700";57201488540;60335166900;12241355200;57194130370;57199924856;56465514800;" 36726752600""	Development of a vaccine construct against Pneumocystis jirovecii pneumonia using computational tools""	2025""	NAR Genomics and Bioinformatics""	7""	4""	lqaf199""	"	"	0""	10.1093/nargab/lqaf199""	https://www.scopus.com/inward/record.uri?eid=2-s2.0-105026352214&doi=10.1093%2Fnargab%2Flqaf199&partnerID=40&md5=523004ffeab218823776e9a553514dd0""	Department of Biotechnology	Lovely Professional University	Phagwara	PB	India"; Department of Research and Innovation	STEMskills Research and Education Lab Private Limited	Faridabad	India; Physical Sciences and Engineering Division	King Abdullah University of Science and Technology	Thuwal	Makkah	Saudi Arabia;" Instituto de Ciencias Químicas Aplicadas	Universidad Autónoma de Chile	Temuco	AR	Chile""	Mishra	Ragini	Department of Biotechnology	Lovely Professional University	Phagwara	PB	India"; Akhtar	Nahid	Department of Research and Innovation	STEMskills Research and Education Lab Private Limited	Faridabad	India; Leon Magdeleno	Jorge Samuel	Physical Sciences and Engineering Division
Zhou, X.; Xiao, X.; Wu, Y.; Wang, J.; Pan, Z.; Wang, H.; Luo, X.; Yao, Z.,"Zhou, Xiaoni (60262742300); Xiao	Xinhua (60262386500); Wu	Yuying (60262507200); Wang	Jun (60262030800); Pan	Zhiyun (60262862600); Wang	Han (60262155100); Luo	Xiaohui (60262030900);" Yao	Zhi (60262621900)""	60262742300";60262386500;60262507200;60262030800;60262862600;60262155100;60262030900;" 60262621900""	Pneumocystis jirovecii pneumonia in a patient with Mycobacterium intracellulare pulmonary disease: a case report""	2025""	BMC Infectious Diseases""	25""	1""	1802""	"	"	0""	10.1186/s12879-025-12165-x""	https://www.scopus.com/inward/record.uri?eid=2-s2.0-105026318501&doi=10.1186%2Fs12879-025-12165-x&partnerID=40&md5=47b305736150fa251f0dc6efb2d11d31""	Department of Pulmonary and Critical Care Medicine	Wuhan Pulmonary Hospital (Wuhan Tuberculosis Prevention and Control Institute)	Wuhan	Hubei	China""	Zhou	Xiaoni	Department of Pulmonary and Critical Care Medicine	Wuhan Pulmonary Hospital (Wuhan Tuberculosis Prevention and Control Institute)	Wuhan	Hubei	China"; Xiao	Xinhua	Department of Pulmonary and Critical Care Medicine	Wuhan Pulmonary Hospital (Wuhan Tuberculosis Prevention and Control Institute)	Wuhan	Hubei	China; Wu	Yuying	Department of Pulmonary and Critical Care Medicine	Wuhan Pulmonary Hospital (Wuhan Tuberculosis Prevention and Control Institute)	Wuhan	Hubei	China; Wang	Jun	Department of Pulmonary and Critical Care Medicine	Wuhan Pulmonary Hospital (Wuhan Tuberculosis Prevention and Control Institute)	Wuhan	Hubei	China; Pan
Özel, Y.; Sarioǧlu, N.; Vardar-Ünlü, G.; Erel, F.; Ugün, F.; Ünlü, M.,"Özel, Yener (57216074728); Sarioǧlu	Nurhan (15073024800); Vardar-Ünlü	Gülhan (6508391392); Erel	Fuat (6506312593); Ugün	Fatih (49762562600);" Ünlü	Mehmet (16752177600)""	57216074728";15073024800;6508391392;6506312593;49762562600;" 16752177600""	Comparison of PCR with Conventional Methods in the Diagnosis of Pneumocystis jirovecii and Atypical Pneumonia Agent Chlamydia pneumoniae and Mycoplasma pneumoniae in Intensive Care Patients";" Yoğun Bakım Hastalarında Pneumocystis jirovecii ve Atipik Pnömoni Etkeni Chlamydia pneumoniae ve Mycoplasma pneumoniae’nin Tanısında PCR’nin Konvansiyonel Yöntemlerle Karşılaştırılması""	2025""	Medical Journal of Bakirkoy""	21""	4""	"	405""	413""	0""	10.4274/BMJ.galenos.2025.2024.4-1""	https://www.scopus.com/inward/record.uri?eid=2-s2.0-105026234391&doi=10.4274%2FBMJ.galenos.2025.2024.4-1&partnerID=40&md5=b8eeb01351003c5ee6b7a1b9665b276d""	Department of Medical Microbiology	Balikesir Üniversitesi	Balikesir	Balikesir	Turkey"; Department of Chest Diseases	Balikesir Üniversitesi	Balikesir	Balikesir	Turkey;" Department of Anesthesiology and Reamination	Balikesir Üniversitesi	Balikesir	Balikesir	Turkey""	Özel	Yener	Department of Medical Microbiology	Balikesir Üniversitesi	Balikesir	Balikesir	Turkey"; Sarioǧlu	Nurhan	Department of Chest Diseases	Balikesir Üniversitesi	Balikesir	Balikesir	Turkey; Vardar-Ünlü	Gülhan	Department of Medical Microbiology	Balikesir Üniversitesi	Balikesir	Balikesir	Turkey; Erel
Xia, H.; Song, J.; Hu, Y.; Li, L.; Gao, L.; Ma, P.,"Xia, Huan (57199782980); Song	Jing (60260360300); Hu	Yue (60260635000); Li	Lei (58444851000); Gao	Liying (57203268150);" Ma	Ping (57193201319)""	57199782980";60260360300;60260635000;58444851000;57203268150;" 57193201319""	Plasma IL-6 level predict the risk of in-hospital mortality in HIV-associated pneumocystis pneumonia""	2025""	BMC Infectious Diseases""	25""	1""	1823""	"	"	0""	10.1186/s12879-025-12188-4""	https://www.scopus.com/inward/record.uri?eid=2-s2.0-105026192490&doi=10.1186%2Fs12879-025-12188-4&partnerID=40&md5=34329d0fdf9d6de1f30a1e129962cce2""	Department of Infectious Diseases	Tianjin Second People's Hospital	Tianjin	Tianjin	China""	Xia	Huan	Department of Infectious Diseases	Tianjin Second People's Hospital	Tianjin	Tianjin	China"; Song	Jing	Department of Infectious Diseases	Tianjin Second People's Hospital	Tianjin	Tianjin	China; Hu	Yue	Department of Infectious Diseases	Tianjin Second People's Hospital	Tianjin	Tianjin	China; Li	Lei	Department of Infectious Diseases	Tianjin Second People's Hospital	Tianjin	Tianjin	China; Gao	Liying	Department of Infectious Diseases
Bradaschia, L.; Dolci, L.; Bellino, F.; Fochi, N.P.; Ajello, M.; Garbossa, D.; Mornese Pinna, S.M.; Calcagno, A.; Audagnotto, S.; Marengo, N.,"Bradaschia, Leonardo (58639445600); Dolci	Lorenzo (59721987500); Bellino	Federica (59093161100); Fochi	Nicola Pio (57366668900); Ajello	Marco (55749488900); Garbossa	Diego (6603261636); Mornese Pinna	Simone (57189248581); Calcagno	A. (14049965000); Audagnotto	Sabrina (7801622995);" Marengo	Nicola (54789917200)""	58639445600";59721987500;59093161100;57366668900;55749488900;6603261636;57189248581;14049965000;7801622995;" 54789917200""	Chronic Meningitis from Mycobacterium Fortuitum after Spinal Surgery: Systematic Review of the Literature and a Case Report""	2025""	SN Comprehensive Clinical Medicine""	7""	1""	449""	"	"	0""	10.1007/s42399-025-02161-2""	https://www.scopus.com/inward/record.uri?eid=2-s2.0-105026025771&doi=10.1007%2Fs42399-025-02161-2&partnerID=40&md5=8cdda892bbef8f410fefaa7181329c95""	Department of Neuroscience	Università degli Studi di Torino	Turin	TO	Italy"; Neurosurgery Unit	Azienda Ospedaliera - Universitaria Città della Salute e della Scienza di Torino	Turin	TO	Italy; Department of Infectious Diseases	Università degli Studi di Torino	Scuola di Medicina	Turin	TO	Italy; Unit of Infectious Diseases	Università degli Studi di Torino	Scuola di Medicina	Turin	TO	Italy;" Department of Translational Medicine	Università degli Studi del Piemonte Orientale “Amedeo Avogadro”	Vercelli	VC	Italy""	Bradaschia	Leonardo	Department of Neuroscience	Università degli Studi di Torino	Turin
Kao, T.-W.; Ruan, S.-Y.; Liu, C.-J.; Chen, Y.-Y.; Huang, Y.-T.; Yu, C.-J.; Chien, J.-Y.; Liu, W.-L.; Chun, K.-P.,"Kao, Tingwei (57222154096); Ruan	Shengyuan (23390427600); Liu	Chiajung (57192641560); Chen	Youyi (57337812100); Huang	Yutsung (34067626800); Yu	Chongjen (59664200400); Chien	Jung Yien (7202435260); Liu	Weilun (36168393500);" Chun	Kuei Pin (60320456400)""	57222154096";23390427600;57192641560;57337812100;34067626800;59664200400;7202435260;36168393500;" 60320456400""	Effects of adjunctive corticosteroids therapy in Non-HIV Pneumocystis jirovecii pneumonia: a real-world multicenter cohort study""	2025""	Scientific Reports""	15""	1""	44352""	"	"	0""	10.1038/s41598-025-27907-9""	https://www.scopus.com/inward/record.uri?eid=2-s2.0-105025736058&doi=10.1038%2Fs41598-025-27907-9&partnerID=40&md5=59839c0a3eba9e3b44dca48e758d12d5""	National Taiwan University Hospital	Taipei	Taiwan"; Department of Internal Medicine	National Taiwan University Hospital	Taipei	Taiwan; Department of Internal Medicine	National Taiwan University Hospital	Taipei	Taiwan; Department of Medicine and Surgery	National Taiwan University Hospital	Taipei	Taiwan; Department of Laboratory Medicine	National Taiwan University Hospital	Taipei	Taiwan; School of Medicine	New Taipei City	Taiwan; Department of Critical Care Medicine	Fu Jen Catholic University Hospital	New Taipei City	Taiwan;" National Taiwan University Hospital	Taipei	Taiwan""	Kao	Tingwei	National Taiwan University Hospital	Taipei	Taiwan"; Ruan	Shengyuan	National Taiwan University Hospital
Sato, R.; Terabe, K.; Imaizumi, T.; Sakamoto, K.; Sato, K.; Hasegawa, J.; Sugiura, T.; Ono, Y.; Suzuki, M.; Asai, S.; Imagama, S.,"Sato, Ryo (57841505300); Terabe	Kenya (48862259500); Imaizumi	Takahiro (57189388270); Sakamoto	Koji (36779794000); Sato	Kikue (56937322100); Hasegawa	Junya (58826584200); Sugiura	Takaya (58095352600); Ono	Yusuke (60250725600); Suzuki	Mochihito (57210317023); Asai	Shuji (56126242500);" Imagama	Shiro (57208767575)""	57841505300";48862259500;57189388270;36779794000;56937322100;58826584200;58095352600;60250725600;57210317023;56126242500;" 57208767575""	Risk of Pneumocystis Pneumonia in Patients With Rheumatoid Arthritis and the Role of Prophylactic Salazosulfapyridine""	2025""	International Journal of Rheumatic Diseases""	28""	12""	e70516""	"	"	0""	10.1111/1756-185x.70516""	https://www.scopus.com/inward/record.uri?eid=2-s2.0-105025378191&doi=10.1111%2F1756-185x.70516&partnerID=40&md5=e9eee940e7abbc29be4cc2826e8f2a99""	Department of Orthopedic Surgery and Rheumatology	Nagoya University Graduate School of Medicine	Nagoya	Aichi	Japan"; Department of Advanced Medicine	Nagoya University Hospital	Nagoya	Aichi	Japan; Department of Respiratory Medicine	Nagoya University Graduate School of Medicine	Nagoya	Aichi	Japan;" Medical IT Center	Nagoya University Hospital	Nagoya	Aichi	Japan""	Sato	Ryo	Department of Orthopedic Surgery and Rheumatology	Nagoya University Graduate School of Medicine	Nagoya	Aichi	Japan"; Terabe	Kenya	Department of Orthopedic Surgery and Rheumatology	Nagoya University Graduate School of Medicine
Tsuzuki, S.; Koizumi, R.; Aoyagi, K.; Asai, Y.; Ohmagari, N.,"Tsuzuki, Shinya (55866145100); Koizumi	Ryuji (57221094164); Aoyagi	Kensuke (57264588200); Asai	Yusuke (55597764800);" Ohmagari	Norio (6506658156)""	55866145100";57221094164;57264588200;55597764800;" 6506658156""	Rethinking the WHO AWaRe classification: the need for more detailed guidance""	2025""	eClinicalMedicine""	90""	"	103660""	"	"	0""	10.1016/j.eclinm.2025.103660""	https://www.scopus.com/inward/record.uri?eid=2-s2.0-105025241946&doi=10.1016%2Fj.eclinm.2025.103660&partnerID=40&md5=1c3e7629b225da998f7c7bf86fd53606""	Japan Institute for Health Security	National Center for Global Health and Medicine	Tokyo	Japan"; Japan Institute for Health Security	National Center for Global Health and Medicine	Tokyo	Japan; Faculteit Geneeskunde en Gezondheidswetenschappen	Wilrijk	VAN	Belgium;" Japan Institute for Health Security	National Center for Global Health and Medicine	Tokyo	Japan""	Tsuzuki	Shinya	Japan Institute for Health Security	National Center for Global Health and Medicine	Tokyo	Japan	Japan Institute for Health Security	National Center for Global Health and Medicine	Tokyo	Japan	Faculteit Geneeskunde en Gezondheidswetenschappen	Wilrijk	VAN	Belgium"; Koizumi	Ryuji	Japan Institute for Health Security	National Center for Global Health and Medicine	Tokyo	Japan; Aoyagi	Kensuke
Randall, Z.; Meshram, P.; Yang, C.; Nguyen, S.; Kandaswamy, R.; Bellin, M.; Harmon, J.,"Randall, Zoe (60082921800); Meshram	Pravin (59164114900); Yang	Casey (60238748200); Nguyen	Sean Huu Tien (59652748100); Kandaswamy	Raja (6701539971); Bellin	Melena D. (23007468900);" Harmon	James V. (7101934847)""	60082921800";59164114900;60238748200;59652748100;6701539971;23007468900;" 7101934847""	Ultrasound-Guided Transversus Abdominis Plane Blocks for Mini-Laparotomy in Allogeneic Islet Cell Transplantation: a Case Report and Retrospective Series""	2025""	SN Comprehensive Clinical Medicine""	7""	1""	430""	"	"	0""	10.1007/s42399-025-02222-6""	https://www.scopus.com/inward/record.uri?eid=2-s2.0-105024784002&doi=10.1007%2Fs42399-025-02222-6&partnerID=40&md5=b2734a12d20748af4c87f17ddf86afaf""	University of Minnesota Medical School	Minneapolis	MN	United States"; University of Minnesota Medical School	Minneapolis	MN	United States; Department of Surgery	Fairview Southdale Hospital	Minneapolis	MN	United States;" University of Minnesota Medical School	Minneapolis	MN	United States""	Randall	Zoe	University of Minnesota Medical School	Minneapolis	MN	United States"; Meshram	Pravin	University of Minnesota Medical School	Minneapolis	MN	United States; Yang	Casey	Department of Surgery	Fairview Southdale Hospital	Minneapolis	MN	United States; Nguyen
Schonberger, E.; Švitek, L.; Grubišić, B.; Cvijić Perić, T.; Marušić, R.; Vlahović Vlašić, N.; Kizivat, T.; Canecki-Varžić, S.; Stemberger Maric, L.; Bilić-Ćurčić, I.,"Schonberger, Ema (57900445700); Švitek	Luka (57962038800); Grubišić	Barbara (57938505000); Cvijić Perić	Tara (60236375900); Marušić	Romana (57222324157); Vlahović Vlašić	Nika (59004614200); Kizivat	Tomislav (57194742864); Canecki-Varžić	Silvija (54888983900); Stemberger Maric	Lorna (56431016800);" Bilić-Ćurčić	Ines (9237001200)""	57900445700";57962038800;57938505000;60236375900;57222324157;59004614200;57194742864;54888983900;56431016800;" 9237001200""	Beyond Tumor Immunity: The Disruption of Endocrine and Infectious Homeostasis by Immune Checkpoint Inhibitors""	2025""	International Journal of Molecular Sciences""	26""	23""	11619""	"	"	0""	10.3390/ijms262311619""	https://www.scopus.com/inward/record.uri?eid=2-s2.0-105024626822&doi=10.3390%2Fijms262311619&partnerID=40&md5=af2c8b96d0354abb067b496ec3ee4e74""	Department of Endocrinology	University Hospital Centre Osijek	Osijek	Croatia"; Faculty of Medicine Osijek	Sveučilište Josipa Jurja Strossmayera u Osijeku	Osijek	Osijek-Baranja	Croatia; Department of Infectious Diseases	Sveučilište Josipa Jurja Strossmayera u Osijeku	Osijek	Osijek-Baranja	Croatia; Clinic for Infectious Diseases	University Hospital Centre Osijek	Osijek	Croatia; Department of Oncology	University Hospital Centre Osijek	Osijek	Croatia; “Dr. Juraj Njavro” National Memorial Hospital Vukovar	Vukovar	Croatia; Clinical Institute of Nuclear Medicine and Radiation Protection	KBC Osijek	Osijek	Croatia; Department of Nuclear Medicine	Sveučilište Josipa Jurja Strossmayera u Osijeku	Osijek	Osijek-Baranja	Croatia; Department of Pathophysiology	Sveučilište Josipa Jurja Strossmayera u Osijeku
Durmuş, M.; Karahan, S.G.; Akbulut, S.; Yilmaz, Z.B.; Karabulut, E.,"Durmuş, Mefküre (57215663039); Karahan	Sena Güzel (59367402100); Akbulut	Sami (25959851900); Yilmaz	Zeynep Burcin (60234930100);" Karabulut	Ertugrul (57209909397)""	57215663039";59367402100;25959851900;60234930100;" 57209909397""	Factors Associated with Candidemia After Living Donor Liver Transplantation: A Case–Control Study""	2025""	Journal of Clinical Medicine""	14""	23""	8516""	"	"	0""	10.3390/jcm14238516""	https://www.scopus.com/inward/record.uri?eid=2-s2.0-105024574472&doi=10.3390%2Fjcm14238516&partnerID=40&md5=1c198ff547957d3e64f5049db2ca33fc""	Department of Clinical Pharmacy	Karadeniz Technical University	Trabzon	Trabzon	Turkey"; Department of Clinical Farmacy	Inönü Üniversitesi	Malatya	Turkey; Department of Surgery and Liver Transplant Institute	Inönü Üniversitesi Tip Fakültesi	Malatya	Turkey;" Department of Infectious Diseases and Clinical Microbiology	Inönü Üniversitesi Tip Fakültesi	Malatya	Turkey""	Durmuş	Mefküre	Department of Clinical Pharmacy	Karadeniz Technical University	Trabzon	Trabzon	Turkey"; Karahan	Sena Güzel	Department of Clinical Farmacy	Inönü Üniversitesi	Malatya	Turkey; Akbulut	Sami	Department of Surgery and Liver Transplant Institute	Inönü Üniversitesi Tip Fakültesi	Malatya	Turkey; Yilmaz	Zeynep Burcin	Department of Infectious Diseases and Clinical Microbiology
Biala, M.; Słabisz, N.; Knysz, B.,"Biala, Martyna (56724112200); Słabisz	Natalia (58621722700);" Knysz	Brygida (55905583100)""	56724112200";58621722700;" 55905583100""	Fungal Infection in HIV-Infected Patients—Is It Still a Challenge?""	2025""	Journal of Clinical Medicine""	14""	23""	8570""	"	"	0""	10.3390/jcm14238570""	https://www.scopus.com/inward/record.uri?eid=2-s2.0-105024531959&doi=10.3390%2Fjcm14238570&partnerID=40&md5=2c603ddaa7313e927ae64b71f435f754""	Hepatology and Acquired Immune Deficiencies	Wroclaw Medical University	Wroclaw	DS	Poland"; Department of Preclinical Sciences	Politechnika Wrocławska	Wroclaw	Lower Silesian	Poland;" Department of Laboratory Diagnostics	4th Military Clinical Hospital	Wroclaw	Wroclaw	Poland""	Biala	Martyna	Hepatology and Acquired Immune Deficiencies	Wroclaw Medical University	Wroclaw	DS	Poland"; Słabisz	Natalia	Department of Preclinical Sciences	Politechnika Wrocławska	Wroclaw	Lower Silesian	Poland	Department of Laboratory Diagnostics	4th Military Clinical Hospital	Wroclaw	Wroclaw	Poland;" Knysz	Brygida	Hepatology and Acquired Immune Deficiencies	Wroclaw Medical University	Wroclaw
Sorrell, V.L.,"Sorrell, Vincent Leigh (7004318684)","7004318684","Science Begins Here","2025","CASE","9","12","","397","399","0","10.1016/j.case.2025.11.001","https://www.scopus.com/inward/record.uri?eid=2-s2.0-105024251624&doi=10.1016%2Fj.case.2025.11.001&partnerID=40&md5=ed7248a4036c6db6cf7a9ebfa48e93b7","University of Kentucky, Lexington, KY, United States","Sorrell, Vincent Leigh, University …	"	"	"	"	"	"	undefined	(2008)"; Speirs	Alexander L.	THALIDOMIDE AND CONGENITAL ABNORMALITIES	The Lancet	279	7224	pp. 303-305	(1962); Kaposi's sarcoma and Pneumocystis pneumonia among homosexual men--New York City and California.	Morbidity and Mortality Weekly Report	30	25	pp. 305-308	(1981); Marshall	Barry James	UNIDENTIFIED CURVED BACILLI IN THE STOMACH OF PATIENTS WITH GASTRITIS AND PEPTIC ULCERATION	The Lancet	323	8390	pp. 1311-1315	(1984); undefined	(2025); Connolly	Heidi M.	Valvular heart disease associated with fenfluramine phentermine	New England Journal of Medicine	337	9	pp. 581-588	(1997); SoRelle	Ruth	Diet drug maker agrees to $3.75 billion settlement.	Circulation	100	25	pp. e133-134	(1999); Vagelos	Randall H.	Reversal of Phen-Fen associated valvular regurgitation documented by serial echocardiography	Journal of the American Society of Echocardiography	15	6	pp. 653-657	(2002); Otto
Ito, F.; Kobayashi, K.; Hayashi, G.; Kamijo, S.; Fujita, T.,"Ito, Fumihiro (59557107700); Kobayashi	Koki (60191189500); Hayashi	Gaku (60190661400); Kamijo	Shunsuke (60190923900);" Fujita	Takashi (60190537500)""	59557107700";60191189500;60190661400;60190923900;" 60190537500""	Unexpected Fatal Pneumocystis Jirovecii Pneumonia During Triplet Therapy for Hormone-Sensitive Prostate Cancer""	2025""	Respirology Case Reports""	13""	12""	e70435""	"	"	0""	10.1002/rcr2.70435""	https://www.scopus.com/inward/record.uri?eid=2-s2.0-105024089085&doi=10.1002%2Frcr2.70435&partnerID=40&md5=3773b64abbdf9af929b33acde0faff8c""	Department of Urology	Gifu Prefectural Tajimi Hospital	Tajimi	Gifu	Japan""	Ito	Fumihiro	Department of Urology	Gifu Prefectural Tajimi Hospital	Tajimi	Gifu	Japan"; Kobayashi	Koki	Department of Urology	Gifu Prefectural Tajimi Hospital	Tajimi	Gifu	Japan; Hayashi	Gaku	Department of Urology	Gifu Prefectural Tajimi Hospital	Tajimi	Gifu	Japan; Kamijo	Shunsuke	Department of Urology	Gifu Prefectural Tajimi Hospital	Tajimi	Gifu	Japan;" Fujita	Takashi	Department of Urology	Gifu Prefectural Tajimi Hospital
Konishi, K.; Uehira, T.; Hirota, K.; Ueji, T.; Nishida, Y.; Shirasaka, T.; Watanabe, D.,"Konishi, Keiji (57222533040); Uehira	Tomoko (16302565300); Hirota	Kazuyuki (54987692700); Ueji	Takashi (57193063401); Nishida	Yasuharu (37040708900); Shirasaka	Takuma (7005625716);" Watanabe	Dai (36449382700)""	57222533040";16302565300;54987692700;57193063401;37040708900;7005625716;" 36449382700""	The shifting burden of mortality among men with HIV in Japan between 2007 and 2024: a single-center retrospective cohort study""	2025""	BMC Infectious Diseases""	25""	1""	1694""	"	"	0""	10.1186/s12879-025-12114-8""	https://www.scopus.com/inward/record.uri?eid=2-s2.0-105024054591&doi=10.1186%2Fs12879-025-12114-8&partnerID=40&md5=6a46ddc9b9b139904b74303c38e8c5ea""	AIDS Medical Center	National Hospital Organization Osaka National Hospital	Osaka	Osaka	Japan"; Department of Infectious Diseases	Graduate School of Medicine	Suita	Osaka	Japan;" Department of Advanced Medicine for HIV Infection	Graduate School of Medicine	Suita	Osaka	Japan""	Konishi	Keiji	AIDS Medical Center	National Hospital Organization Osaka National Hospital	Osaka	Osaka	Japan	Department of Infectious Diseases	Graduate School of Medicine	Suita	Osaka	Japan"; Uehira	Tomoko	AIDS Medical Center	National Hospital Organization Osaka National Hospital	Osaka	Osaka	Japan; Hirota
Bai, L.; Li, Y.; Li, Y.; Hu, C.; Zhao, B.,"Bai, Lu (60222670700); Li	Yuanyuan (56464338100); Li	Yantong (59166210300); Hu	Chengping (7404570768);" Zhao	Bingrong (57190732670)""	60222670700";56464338100;59166210300;7404570768;" 57190732670""	Advances in pathogen detection of Pneumocystis jirovecii pneumonia""	2025""	Infectious Medicine""	4""	4""	100216""	"	"	0""	10.1016/j.imj.2025.100216""	https://www.scopus.com/inward/record.uri?eid=2-s2.0-105023680421&doi=10.1016%2Fj.imj.2025.100216&partnerID=40&md5=7ca1eb025e2d6fc9a7009c7917235565""	Department of Respiratory Medicine	Xiangya Hospital Central South University	Changsha	Hunan	China"; Department of Respiratory and Critical Care Medicine	Dali Bai Autonomous Prefecture People's Hospital	Dali	Yunnan	China; Center of Respiratory Medicine	Xiangya Hospital Central South University	Changsha	Hunan	China; Clinical Research Center for Heart Failure in Hunan Province	Changsha	Hunan	China; Hunan Engineering Research Center for Intelligent Diagnosis and Treatment of Respiratory Disease	Changsha	China;" National Clinical Research Center for Geriatric Disorders	Xiangya Hospital Central South University	Changsha	Hunan	China""	Bai	Lu	Department of Respiratory Medicine	Xiangya Hospital Central South University	Changsha	Hunan	China	Department of Respiratory and Critical Care Medicine	Dali Bai Autonomous Prefecture People's Hospital	Dali	Yunnan
Pounds, K.; Wall, L.A.,"Pounds, Kelly (60219115700);" Wall	Luke A. (44961574400)""	60219115700";" 44961574400""	CRISPR-Mediated Detection of Pneumocystis Transcripts in Bronchoalveolar	Oropharyngeal	and Serum Specimens for Pneumocystis Pneumonia Diagnosis""	2025""	Pediatrics""	156""	"	"	S61""	"	0""	10.1542/peds.2025-074246OB""	https://www.scopus.com/inward/record.uri?eid=2-s2.0-105023592786&doi=10.1542%2Fpeds.2025-074246OB&partnerID=40&md5=63087e554f580ccc5d72cea657137704""	"	Pounds	Kelly	";" Wall	Luke A.	""	[No abstract available]""	"	adult"; article; clinical article; clustered regularly interspaced short palindromic repeat; controlled study; diagnosis; human; male; nonhuman; oropharynx; Pneumocystis; Pneumocystis pneumonia;" serum""	"	"	"	"	"	"	"	"	"	"	"	"	"	"	"	00314005""	9780323011990";" 9780323070058""	"	41320072""	English""	Pediatrics""	Article""	Final""	All Open Access";" Bronze Open Access""	Scopus""
Pyles, D.; Kovacic-Scherrer, N.; Zarfoss Ponce, E.; Shigle, A.J.,"Pyles, Dixie (60167373200); Kovacic-Scherrer	Nicole L. (57671907700); Zarfoss Ponce	Erika (60167565800);" Shigle	Amanda Jo (56980012000)""	60167373200";57671907700;60167565800;" 56980012000""	Evaluation of sodium zirconium cyclosilicate usage for hyperkalaemia secondary to sulfamethoxazole/trimethoprim therapy""	2025""	Journal of Antimicrobial Chemotherapy""	80""	12""	"	3381""	3385""	0""	10.1093/jac/dkaf380""	https://www.scopus.com/inward/record.uri?eid=2-s2.0-105023545206&doi=10.1093%2Fjac%2Fdkaf380&partnerID=40&md5=04ff949853a35b00f56ea6bac8bbbdff""	Department of Pharmacy	West Virginia University Hospitals Incorporated	Morgantown	WV	United States""	Pyles	Dixie	Department of Pharmacy	West Virginia University Hospitals Incorporated	Morgantown	WV	United States"; Kovacic-Scherrer	Nicole L.	Department of Pharmacy	West Virginia University Hospitals Incorporated	Morgantown	WV	United States; Zarfoss Ponce	Erika	Department of Pharmacy	West Virginia University Hospitals Incorporated	Morgantown	WV	United States;" Shigle	Amanda Jo	Department of Pharmacy	West Virginia University Hospitals Incorporated	Morgantown	WV	United States""	Background: Sulfamethoxazole/trimethoprim is utilized to treat various infections	but its use can be limited by hyperkalaemia. Sodium zirconium cyclosilicate is a potassium binder	which has been shown to lower potassium in chronic kidney disease. Objectives: To determine the safety and efficacy of sodium zirconium cyclosilicate for patients experiencing sulfamethoxazole/trimethoprim-induced hyperkalaemia. Methods: Patients receiving treatment with sulfamethoxazole/trimethoprim and sodium zirconium cyclosilicate therapy concomitantly for at least 48 h between 2021 and 2024 …	proportion of patients achieving normokalaemia by 24 and 48 h
Kubono, Y.; Kawashima, A.; Nakamoto, T.; Kawahara, F.; Kuwata, R.; Inoue, E.; Ando, N.; Uemura, H.; Mizushima, D.; Aoki, T.; Nagamune, K.; Teruya, K.; Gatanaga, H.,"Kubono, Yuta (59134098000); Kawashima	Akira (57196953224); Nakamoto	Takahito (57212114648); Kawahara	Fumiya (56187199300); Kuwata	Ryo (57218360391); Inoue	Eri (59738423000); Ando	Naokatsu (57219608270); Uemura	Haruka (56024396500); Mizushima	Daisuke (55629077400); Aoki	Takahiro (44260969600); Nagamune	Kisaburo (56177370300); Teruya	Katsuji (7005964197);" Gatanaga	Hiroyuki (6603761988)""	59134098000";57196953224;57212114648;56187199300;57218360391;59738423000;57219608270;56024396500;55629077400;44260969600;56177370300;7005964197;" 6603761988""	Toxoplasmic encephalitis unmasked during treatment for miliary tuberculosis in a patient with human immunodeficiency virus infection: a case report and literature review""	2025""	Tropical Medicine and Health""	53""	1""	178""	"	"	0""	10.1186/s41182-025-00852-z""	https://www.scopus.com/inward/record.uri?eid=2-s2.0-105023536930&doi=10.1186%2Fs41182-025-00852-z&partnerID=40&md5=e28744a0482fb6136f52e3beb2c92516""	Japan Institute for Health Security	National Center for Global Health and Medicine	Tokyo	Japan"; Japan Institute for Health Security	National Center for Global Health and Medicine	Tokyo	Japan; Department of Parasitology	National Institute of Infectious Diseases	Tokyo	Japan;" Joint Research Center for Human Retrovirus Infection	Kumamoto University	Kumamoto	Kumamoto	Japan""	Kubono	Yuta	Japan Institute for Health Security	National Center for Global Health and Medicine	Tokyo	Japan	Japan Institute for Health Security	National Center for Global Health and Medicine	Tokyo	Japan"; Kawashima	Akira
Benito, J.M.; de Quirós, J.C.; Fisher, K.; Pereyra-Casanova, A.; Cabello-Úbeda, A.; Estrada, V.; Górgolas, M.; Buzón, M.J.; Palmer, S.; Ralloń, N.,"Benito, Jose M. (7005834051); de Quirós	Juan Carlos López Bernaldo (55685080600); Fisher	Katie (57222220427); Pereyra-Casanova	Andrea (60218717300); Cabello-Úbeda	Alfonso (57193703059); Estrada	Vicente P. (6701421125); Górgolas	Miguel (57202568166); Buzón	María J. (25654516300); Palmer	Sarah E. (7402329390);" Ralloń	Norma Ibón (18038177100)""	7005834051";55685080600;57222220427;60218717300;57193703059;6701421125;57202568166;25654516300;7402329390;" 18038177100""	Functional cure of HIV-1 infection in an exceptional elite controller: a case report""	2025""	The Lancet HIV""	12""	12""	"	e850""	e860""	0""	10.1016/S2352-3018(25)00233-4""	https://www.scopus.com/inward/record.uri?eid=2-s2.0-105023424818&doi=10.1016%2FS2352-3018%2825%2900233-4&partnerID=40&md5=abe9535e30a6052938acdd771b500fec""	HIV and Viral Hepatitis Research Laboratory	Universidad Autónoma de Madrid	Madrid	Madrid	Spain"; Hospital Universitario Rey Juan Carlos	Mostoles	Madrid	Spain; Hospital General Universitario Gregorio Marañón	Madrid	Madrid	Spain; Centre for Virus Research	The Westmead Institute for Medical Research	Parramatta	NSW	Australia; Hospital Universitario Fundación Jiménez Díaz	Madrid	Madrid	Spain; Hospital Clínico San Carlos	Madrid	Madrid	Spain; Department of Infectious Diseases	Vall d'Hebron Institut de Recerca	Barcelona	Spain;" Faculty of Medicine and Health	Sydney	NSW	Australia""	Benito
Yang, O.C.Y.; Chiang, Y.-H.; Chen, C.G.; Chang, Y.-C.; Chang, M.-C.; Lin, H.-C.; Lin, J.; Lim, K.-H.,"Yang, Oscar C.Y. (60216352200); Chiang	Yihao (55068503200); Chen	Caleb Gonshen (60216785100); Chang	Yucheng (55337747600); Chang	Mingchih (16743749800); Lin	Huanchau (7405568271); Lin	Johnson (55585982700);" Lim	Kenhong (7403174490)""	60216352200";55068503200;60216785100;55337747600;16743749800;7405568271;55585982700;" 7403174490""	Daratumumab-Based Combinational Therapy as Second-Line Treatment of Relapsed-Refractory Multiple Myeloma: A Single-Center Experience""	2025""	Cancer Reports""	8""	12""	e70367""	"	"	0""	10.1002/cnr2.70367""	https://www.scopus.com/inward/record.uri?eid=2-s2.0-105023282020&doi=10.1002%2Fcnr2.70367&partnerID=40&md5=82491497125f2f168b3f3b8d9d0d6691""	Department of Internal Medicine	Mackay Memorial Hospital Taiwan	Taipei	Taiwan"; Department of Medical Research	Mackay Memorial Hospital Taiwan	Taipei	Taiwan;" Department of Medicine	MacKay Medical University	Taipei	Taiwan""	Yang	Oscar C.Y.	Department of Internal Medicine	Mackay Memorial Hospital Taiwan	Taipei	Taiwan	Department of Medical Research	Mackay Memorial Hospital Taiwan	Taipei	Taiwan"; Chiang	Yihao	Department of Internal Medicine	Mackay Memorial Hospital Taiwan	Taipei	Taiwan	Department of Medical Research	Mackay Memorial Hospital Taiwan	Taipei	Taiwan	Department of Medicine
Durmuş, M.; Aydın, D.; Ustaömer, S.; Güzel Karahan, S.; Oguzhan KÜÇÜK, A.O.; Pehlivanlar Küçük, M.,"Durmuş, Mefküre (57215663039); Aydın	Davut (37123346300); Ustaömer	Sena (59918307500); Güzel Karahan	Sena (60213107900); Oguzhan KÜÇÜK	Ahmet Oğuzhan (36644332400);" Pehlivanlar Küçük	Mehtap (57194976367)""	57215663039";37123346300;59918307500;60213107900;36644332400;" 57194976367""	The safety profile of trimethoprim-sulfamethoxazole regarding concomitant other drugs: a comparative analysis of adverse effects in a tertiary level adult intensive care unit""	2025""	BMC Infectious Diseases""	25""	1""	1662""	"	"	0""	10.1186/s12879-025-12085-w""	https://www.scopus.com/inward/record.uri?eid=2-s2.0-105023050101&doi=10.1186%2Fs12879-025-12085-w&partnerID=40&md5=d3f655d10b3b7ea9b479866fb8facce3""	Department of Clinical Pharmacy	Karadeniz Technical University	Trabzon	Trabzon	Turkey"; Department of Chest Diseases	Karadeniz Teknik Üniversitesi Tip Fakültesi	Trabzon	Turkey;" Department of Clinical Pharmacy	Inönü Üniversitesi	Malatya	Turkey""	Durmuş	Mefküre	Department of Clinical Pharmacy	Karadeniz Technical University	Trabzon	Trabzon	Turkey"; Aydın	Davut	Department of Chest Diseases	Karadeniz Teknik Üniversitesi Tip Fakültesi	Trabzon	Turkey; Ustaömer	Sena	Department of Clinical Pharmacy	Karadeniz Technical University	Trabzon	Trabzon	Turkey; Güzel Karahan	Sena	Department of Clinical Pharmacy	Inönü Üniversitesi
Nair, A.V.; Ponraj, L.; Sivadasan, A.; Aaron, S.,"Nair, Aditya Vijayakrishnan (57211252737); Ponraj	Lesley (60098599000); Sivadasan	Ajith (36555018600);" Aaron	Sanjit (60135570500)""	57211252737";60098599000;36555018600;" 60135570500""	“When HIV meets MG: Is immune reconstitution in the mix?”""	2025""	Neuroimmunology Reports""	8""	"	100263""	"	"	0""	10.1016/j.nerep.2025.100263""	https://www.scopus.com/inward/record.uri?eid=2-s2.0-105022757385&doi=10.1016%2Fj.nerep.2025.100263&partnerID=40&md5=eff631d6fff3b29641604914eaeea66d""	Department of Neurology	Christian Medical College	Vellore	Vellore	TN	India""	Nair	Aditya Vijayakrishnan	Department of Neurology	Christian Medical College	Vellore	Vellore	TN	India"; Ponraj	Lesley	Department of Neurology	Christian Medical College	Vellore	Vellore	TN	India; Sivadasan	Ajith	Department of Neurology	Christian Medical College	Vellore	Vellore	TN	India;" Aaron	Sanjit	Department of Neurology	Christian Medical College	Vellore	Vellore	TN
Arias-González, N.; Kiryakoza, L.; Sahagun-Anguiano, L.; Malek, D.A.; Hua, H.-U.; Aguilera, Z.; Negron, C.I.; Berrocal, A.M.,"Arias-González, Nancy (60118156000); Kiryakoza	Lauren C. (56503885600); Sahagun-Anguiano	Lesly (60207774800); Malek	Davina A. (58898137000); Hua	Honguyen (60095915100); Aguilera	Zenia P. (54781177400); Negron	Catherine Isabel (57189660596);" Berrocal	Audina M. (7004875016)""	60118156000";56503885600;60207774800;58898137000;60095915100;54781177400;57189660596;" 7004875016""	Post-strabismus surgery endophthalmitis without evident scleral perforation due to Haemophilus influenzae in a pediatric patient with neurofibromatosis type 1""	2025""	Journal of AAPOS""	29""	6""	104678""	"	"	0""	10.1016/j.jaapos.2025.104678""	https://www.scopus.com/inward/record.uri?eid=2-s2.0-105022692702&doi=10.1016%2Fj.jaapos.2025.104678&partnerID=40&md5=3e694d54967f73af058b409c2e7624ce""	Bascom Palmer Eye Institute	Miami	FL	United States"; Department of Infectious Diseases	Instituto Mexicano del Seguro Social	Mexico	Mexico;" Nicklaus Children's Hospital	Miami	FL	United States""	Arias-González	Nancy	Bascom Palmer Eye Institute	Miami	FL	United States"; Kiryakoza	Lauren C.	Bascom Palmer Eye Institute	Miami	FL	United States; Sahagun-Anguiano	Lesly	Department of Infectious Diseases	Instituto Mexicano del Seguro Social	Mexico	Mexico; Malek	Davina A.	Bascom Palmer Eye Institute	Miami	FL
Shibata, N.; Kuwazawa, H.; Yasukawa, T.; Iwabuchi, M.; Saji, S.,"Shibata, Nobuhiro (57709929600); Kuwazawa	Hiroshi (60205931900); Yasukawa	Tomoharu (59162376100); Iwabuchi	Manabu (57194538955);" Saji	Shigehira (35445146600)""	57709929600";60205931900;59162376100;57194538955;" 35445146600""	The safety and effectiveness of pegfilgrastim to reduce cancer chemotherapy-induced febrile neutropenia in real-world practice in Japan: a post-marketing surveillance study""	2025""	Supportive Care in Cancer""	33""	12""	1115""	"	"	0""	10.1007/s00520-025-10042-6""	https://www.scopus.com/inward/record.uri?eid=2-s2.0-105022640751&doi=10.1007%2Fs00520-025-10042-6&partnerID=40&md5=b9b01a3ddc4679a72e597088e8d76d01""	Department of Clinical Oncology	Kansai Medical University Hospital	Hirakata	Osaka	Japan"; Cancer Treatment Center	Kansai Medical University Hospital	Hirakata	Osaka	Japan; Kyowa Kirin Co.	Ltd.	Tokyo	Japan;" Department of Medical Oncology	Fukushima Medical University	Fukushima	Fukushima	Japan""	Shibata	Nobuhiro	Department of Clinical Oncology	Kansai Medical University Hospital	Hirakata	Osaka	Japan	Cancer Treatment Center	Kansai Medical University Hospital	Hirakata	Osaka	Japan"; Kuwazawa	Hiroshi	Kyowa Kirin Co.	Ltd.	Tokyo	Japan; Yasukawa
Reizine, F.; Stiegler, V.; Tessoulin, B.; Issa, N.; Jean Gaborit, B.; Pouëdras, P.; Auger, M.; Cady, A.; Lécuyer, R.; Lautredoux, F.; Corvaisier, G.; Crabol, Y.; Gousseff, M.; Rougeron, A.; Lussac-Sorton, F.; Lefranc, M.; Imbert, S.; Delhaès, L.; Coron, N.; Accoceberry, I.; Gabriel, F.; Mourissoux, G.; Guisset, O.; Issa, N.; Camou, F.; Alami, H.; Le Blanc, C.; Morin, J.; Bretonniére, C.; Blanc, F…	Vicky (60102853400); Tessoulin	Benoit (55260215800); Issa	Nahema (60203762200); Jean Gaborit	Benjamin Jean (57194719970); Pouëdras	Pascal (6603685924); Auger	Myriam (59146493600); Cady	Anne (23972181900); Lécuyer	Romain (57472298600); Lautredoux	Florent (57215001404); Corvaisier	Gregory (57204030421); Crabol	Yoann (24365716900); Gousseff	Marie (23097532900); Rougeron	Amandine (55795636300); Lussac-Sorton	Florian (57222813702); Lefranc	Maxime (58629964000); Imbert	Sebastien (6603287487); Delhaès	Laurence (55979033100); Coron	Noémie (56281511300); Accoceberry	Isabelle (6601979618); Gabriel	Frédéric (57197532658); Mourissoux	Gaëlle (35196581800); Guisset	Olivier (12140635000); Issa	Nahéma (55443884800); Camou	Fabrice (6506520205); Alami	Hakim (57216860915); Le Blanc	Camille (57205080142); Morin	Jean (9639700300); Bretonniére	Cédric (23396211600); Blanc	François Xavier (7102425845); Benguerfi	Soraya (57200285913); Canet	Emmanuel (7006072145); Reignier	Jean (35559743000); Vourc’h	Mickaël (57205516721); Roquilly	Antoine (35330853300); Cinotti	Raphaël (36909858100); Lakhal	Karim (12647497200); Leroy	Anne Gaëlle (56350242400); Guillouzouic	Aurélie (23396581300); Caillon	Jocelyne (7004436487); Bémer	Pascale (55961267900); Corvec	Stéphane (6507268186); Jeddi	Fakhri (26655700100); Lavergne	Rose Anne (53877782900); Morio	Florent (6506393341); Le Pape	Patrice (6603861908); Steigler	Vicky (60102776700); Essid	Hakim (59341755000); Delaunay	Clarisse (58170470700); Prime	Marie (59341754900); Pineau
Singh, G.; Tyagi, I.; Tyagi, K.; Kumar, V.; Donthu, R.K.,"Singh, Gaurav (60202305900); Tyagi	Inderjeet (55955630400); Tyagi	Kaomud (18438593600); Kumar	Vikas Jyothish (59139957000);" Donthu	Ravikiran (26633812200)""	60202305900";55955630400;18438593600;59139957000;" 26633812200""	Multi-marker metagenomic assessment of eukaryotic communities in Najafgarh Drain reveals public health and ecological risks""	2025""	Environmental Monitoring and Assessment""	197""	12""	1354""	"	"	0""	10.1007/s10661-025-14781-1""	https://www.scopus.com/inward/record.uri?eid=2-s2.0-105022227004&doi=10.1007%2Fs10661-025-14781-1&partnerID=40&md5=48065e6b731575a1280da867c719f883""	Centre for Life Sciences	Mahindra University	Hyderabad	TS	India";" Molecular Systematics Division	Zoological Survey of India	Kolkata	WB	India""	Singh	Gaurav	Centre for Life Sciences	Mahindra University	Hyderabad	TS	India"; Tyagi	Inderjeet	Molecular Systematics Division	Zoological Survey of India	Kolkata	WB	India; Tyagi	Kaomud	Molecular Systematics Division	Zoological Survey of India	Kolkata	WB	India; Kumar	Vikas Jyothish	Molecular Systematics Division	Zoological Survey of India	Kolkata	WB
Banz, M.; Schleenvoigt, B.; Eckardt, N.; Baier, M.; Wilmes, D.; Dudziak, D.; Pletz, M.W.,"Banz, Micha (58541874400); Schleenvoigt	Benjamin Thomas (54791563100); Eckardt	Niklas (56041714400); Baier	Michael (57192922774); Wilmes	Dunja (26649670500); Dudziak	Diana (7003604380);" Pletz	Mathias Wilhelm Rudolf (12762509400)""	58541874400";54791563100;56041714400;57192922774;26649670500;7003604380;" 12762509400""	Successful management of severe IRIS associated with disseminated histoplasmosis in an HIV patient using cytokine adsorption therapy and JAK inhibition""	2025""	AIDS Research and Therapy""	22""	1""	123""	"	"	0""	10.1186/s12981-025-00819-4""	https://www.scopus.com/inward/record.uri?eid=2-s2.0-105022226992&doi=10.1186%2Fs12981-025-00819-4&partnerID=40&md5=510f8b6014dad6174eb610184be7b99d""	Institute for Infectious Diseases and Infection Control	Universitätsklinikum Jena und Medizinische Fakultät	Jena	Thuringen	Germany"; Department of Internal Medicine IV (Gastroenterology	Universitätsklinikum Jena und Medizinische Fakultät	Jena	Thuringen	Germany; Institute of Diagnostic and Interventional Radiology	Universitätsklinikum Jena und Medizinische Fakultät	Jena	Thuringen	Germany; Institute of Medical Microbiology	Universitätsklinikum Jena und Medizinische Fakultät	Jena	Thuringen	Germany; Robert Koch Institute	Berlin	Berlin	Germany;" Institute of Immunology	Universitätsklinikum Jena und Medizinische Fakultät	Jena	Thuringen	Germany""	Banz	Micha	Institute for Infectious Diseases and Infection Control	Universitätsklinikum Jena und Medizinische Fakultät	Jena	Thuringen	Germany
de la Porte Des Vaux, C.; Mariaggi, A.-A.; Viard, J.-P.,"de la Porte Des Vaux, Clémentine (57900694900); Mariaggi	Alice Andrée (57191985631);" Viard	Jean Paul (7006656190)""	57900694900";57191985631;" 7006656190""	Experience of treatment with long-acting injectable cabotegravir/rilpivirine (LA iCAB/RPV) in viremic young patients with perinatally acquired HIV with adherence challenges: A five-case series""	2025""	International Journal of Infectious Diseases""	161""	"	108104""	"	"	0""	10.1016/j.ijid.2025.108104""	https://www.scopus.com/inward/record.uri?eid=2-s2.0-105022189257&doi=10.1016%2Fj.ijid.2025.108104&partnerID=40&md5=2fd7717a3c7b9b934de5638e4b04e695""	Department of Immunology and Infectious Diseases	Hôpital Hotel-Dieu AP-HP	Paris	Ile-de-France	France";" Department of Virology	Hopital Cochin AP-HP	Paris	Ile-de-France	France""	de la Porte Des Vaux	Clémentine	Department of Immunology and Infectious Diseases	Hôpital Hotel-Dieu AP-HP	Paris	Ile-de-France	France"; Mariaggi	Alice Andrée	Department of Virology	Hopital Cochin AP-HP	Paris	Ile-de-France	France;" Viard	Jean Paul	Department of Immunology and Infectious Diseases	Hôpital Hotel-Dieu AP-HP	Paris	Ile-de-France	France""	A BSTRACT Background and objectives Long-acting injectable antiretroviral therapy (ART) has transformed HIV care by reducing the burden of daily medication and improving adherence. While primarily approved for virologically suppressed individuals	emerging evidence supports its use in viremic patients with complex treatment histories. However	real-world evidence remains limited	especially in youth with perinatally acquired HIV. This case series provides further insights into the use of long-acting ART in this group. Patients and methods This case series presents five young adults (aged 20-31) with perinatally acquired HIV (PHIV) and long-term ART failure	followed at Hôtel-Dieu University Hospital in Paris. All were transitioned to long-acting intramuscular cabotegravir and rilpivirine (LA iCAB/RPV)";" one also received a single injection of lenacapavir at initiation. Results Patients had been on ART for a mean of 20 years and exposed to an average of seven prior regimens. Most had experienced HIV-related complications	and four showed resistance mutations to existing treatments. Despite baseline viremia and complex treatment histories	four of five achieved virologic suppression (<1.3 log RNA copies/ml) within 3 months of initiating LA iCAB/RPV and one patient within 9 months. One patient later experienced a modest viral rebound (1.8 log copies/ml) after 14 months of control. Two patients missed scheduled injections but were successfully reinduced using the loading dose protocol. Treatment was well tolerated
Hara, N.; Higuchi, T.; Fujisaki, M.; Motoyama, R.; Yamada, R.; Yamaguchi, R.; Tochimoto, A.; Tanaka, E.; Kikuchi, K.; Ito, A.; Harigai, M.,"Hara, Natsuko (60200083700); Higuchi	Tomoaki (24402639600); Fujisaki	Mayuko (58401145500); Motoyama	Ryo (58295006400); Yamada	Risa (58295498100); Yamaguchi	Rei (56708145700); Tochimoto	Akiko (6506075170); Tanaka	Eiichi (35254224100); Kikuchi	Ken (60199926500); Ito	Aoi (60199769200);" Harigai	Masayoshi (7006506729)""	60200083700";24402639600;58401145500;58295006400;58295498100;56708145700;6506075170;35254224100;60199926500;60199769200;" 7006506729""	A case of pneumonia caused by Corynebacterium durum mimicking Nocardia pneumonia in a patient with dermatomyositis""	2025""	Journal of Infection and Chemotherapy""	31""	12""	102869""	"	"	0""	10.1016/j.jiac.2025.102869""	https://www.scopus.com/inward/record.uri?eid=2-s2.0-105022149514&doi=10.1016%2Fj.jiac.2025.102869&partnerID=40&md5=a890a3341ff037217ec9dceffb5ac8ab""	Department of Rheumatology	Tokyo Women's Medical University	Tokyo	Japan"; Department of Infectious Diseases	Tokyo Women's Medical University	Tokyo	Japan;" Laboratory of Microbiology	Tokyo Women's Medical University Hospital	Tokyo	Japan""	Hara	Natsuko	Department of Rheumatology	Tokyo Women's Medical University	Tokyo	Japan"; Higuchi	Tomoaki	Department of Rheumatology	Tokyo Women's Medical University	Tokyo	Japan; Fujisaki	Mayuko	Department of Rheumatology	Tokyo Women's Medical University	Tokyo	Japan; Motoyama	Ryo
Wang, L.; Cheng, J.,"Wang, Lulu (57204553968);" Cheng	Jinying (57204554033)""	57204553968";" 57204554033""	High-flow nasal cannula and intubation risk in severe PjP: methodological and clinical perspectives""	2025""	Annals of Intensive Care""	15""	1""	179""	"	"	1""	10.1186/s13613-025-01581-6""	https://www.scopus.com/inward/record.uri?eid=2-s2.0-105022118137&doi=10.1186%2Fs13613-025-01581-6&partnerID=40&md5=1c841ecfde69535d8e1a59b12d185348""	Department of Critical Care Medicine	Binzhou Medical University Hospital	Binzhou	Shandong	China";" Department of Infectious Diseases	Binzhou Medical University Hospital	Binzhou	Shandong	China""	Wang	Lulu	Department of Critical Care Medicine	Binzhou Medical University Hospital	Binzhou	Shandong	China";" Cheng	Jinying	Department of Infectious Diseases	Binzhou Medical University Hospital	Binzhou	Shandong	China""	[No abstract available]""	"	corticosteroid therapy"; high flow nasal cannula therapy; Horowitz index; human; intubation; Letter; long term care; multicenter study (topic); noninvasive ventilation; oxygen therapy; Pneumocystis pneumonia; Sequential Organ Failure Assessment Score; solid tumor; statistical bias;" study design""	"	"	"	"	"	"	Reizine	Florian	Respiratory management of critically ill pneumocystis pneumonia patients: a multicenter retrospective study	Annals of Intensive Care	15
Oh, J.; Kim, S.; Jo, H.; Park, J.; Son, Y.; Lee, S.; Lee, J.; Smith, L.; Kang, J.; Jung, J.; Lee, H.; Yon, D.K.,"Oh, Jiyeon (58640500100); Kim	Soeun (58463549200); Jo	Hyesu (59145815900); Park	Jaeyu (57092892800); Son	Yejun (59002076600); Lee	Sooji (57896325600); Lee	Jinseok (60231920000); Smith	Lee (57938002700); Kang	Jiseung (57216638349); Jung	Junyang (55335086500); Lee	Hayeon (58288501400);" Yon	Dong Keon (57193675906)""	58640500100";58463549200;59145815900;57092892800;59002076600;57896325600;60231920000;57938002700;57216638349;55335086500;58288501400;" 57193675906""	Burden of post-acute sequelae of COVID-19 in patients with type 2 diabetes: a binational cohort study in South Korea and Japan""	2025""	International Journal of Infectious Diseases""	161""	"	108143""	"	"	0""	10.1016/j.ijid.2025.108143""	https://www.scopus.com/inward/record.uri?eid=2-s2.0-105021833686&doi=10.1016%2Fj.ijid.2025.108143&partnerID=40&md5=89c933e76e89cc553bd112fe64d7c98b""	Medical Science Research Institute	Kyung Hee Medical Center	Seoul	South Korea"; Department of Medicine	KyungHee University College of Medicine	Seoul	South Korea; Department of Precision Medicine	KyungHee University College of Medicine	Seoul	South Korea; Department of Regulatory Science	Kyung Hee University	Seoul	South Korea; Department of Biomedical Engineering	Kyung Hee University	Seoul	South Korea; Department of Electronics and Information Convergence Engineering	Kyung Hee University	Seoul	South Korea; Centre for Health	Anglia Ruskin University	Cambridge	Cambridgeshire	United Kingdom; Department of Public Health	Biruni Üniversitesi	Istanbul	Turkey; School of Health and Environmental Science
Jiang, Q.; Peng, K.; Zhang, Z.; Chen, X.; Du, Q.; Deng, L.; Xiong, Y.; Ma, Z.; Zhang, Y.,"Jiang, Qunqun (57218259241); Peng	Kai (59223540900); Zhang	Zhongwei (58629836000); Chen	Xiaoping (58111886300); Du	Qian (58741661300); Deng	Liping (26640970200); Xiong	Yong (57216590380); Ma	Zhiyong (57212727156);" Zhang	Yongxi (36095414700)""	57218259241";59223540900;58629836000;58111886300;58741661300;26640970200;57216590380;57212727156;" 36095414700""	Chylothorax and chylous ascites in AIDS-associated Kaposi sarcoma: a case report and literature review""	2025""	BMC Infectious Diseases""	25""	1""	1553""	"	"	0""	10.1186/s12879-025-11948-6""	https://www.scopus.com/inward/record.uri?eid=2-s2.0-105021522106&doi=10.1186%2Fs12879-025-11948-6&partnerID=40&md5=9780eee3c1352d9b9c03c6b61e616a02""	Department of Infectious Diseases	Zhongnan Hospital of Wuhan University	Wuhan	Hubei	China";" Department of Rheumatology and Hematology	Wuhan Fourth Hospital	Wuhan	Hubei	China""	Jiang	Qunqun	Department of Infectious Diseases	Zhongnan Hospital of Wuhan University	Wuhan	Hubei	China"; Peng	Kai	Department of Rheumatology and Hematology	Wuhan Fourth Hospital	Wuhan	Hubei	China; Zhang	Zhongwei	Department of Infectious Diseases	Zhongnan Hospital of Wuhan University	Wuhan	Hubei	China; Chen	Xiaoping
Al Hadidi, S.; Szabo, A.; Mohan Lal, B.; Bag, A.; Zhen, S.; Ogunsesan, Y.; Annyapu, E.; Dhakal, B.; Bhutani, D.; Thanendrarajan, S.; Zangari, M.; D'Souza, A.; Lentzsch, S.; van Rhee, F.; Chakraborty, R.; Schinke, C.; Mohan, M.; Shah, M.R.,"Al Hadidi, Samer A. (56451131200); Szabo	Aniko (56927629700); Mohan Lal	Bhavesh (57822915700); Bag	Aishee (57219116981); Zhen	Simon (58764698900); Ogunsesan	Yetunde (57209541759); Annyapu	Evanka (58888434000); Dhakal	Binod (36499041900); Bhutani	Divaya (24802021600); Thanendrarajan	Sharmilan (54399281200); Zangari	Maurizio (7004609633); D'Souza	Anita (57208907307); Lentzsch	Suzanne (6602728598); van Rhee	Frits (7003570926); Chakraborty	Rajshekhar (55998478600); Schinke	Carolina D. (35956887400); Mohan	Meera (57188677227);" Shah	Mansi R. (57217487102)""	56451131200";56927629700;57822915700;57219116981;58764698900;57209541759;58888434000;36499041900;24802021600;54399281200;7004609633;57208907307;6602728598;7003570926;55998478600;35956887400;57188677227;" 57217487102""	Talquetamab in relapsed refractory multiple myeloma: multi-institutional real-world study""	2025""	Blood Cancer Journal""	15""	1""	196""	"	"	0""	10.1038/s41408-025-01386-7""	https://www.scopus.com/inward/record.uri?eid=2-s2.0-105021068508&doi=10.1038%2Fs41408-025-01386-7&partnerID=40&md5=621452de5454fb659eb739711c1de149""	Myeloma Center	University of Arkansas for Medical Sciences	Little Rock	AR	United States"; Harold C. Simmons Comprehensive Cancer Center	Dallas	Dallas	TX	United States; Division of Biostatistics	Medical College of Wisconsin	Milwaukee	WI	United States; Department of Internal Medicine	University of Arkansas for Medical Sciences	Little Rock	AR	United States; Department of Internal Medicine	Robert Wood Johnson Medical School	Piscataway	NJ
Lefèvre, L.; Paccoud, O.; Neven, B.; Bougnoux, M.-E.; Alligon, M.; Bruneau, J.; Fischer, A.; Moshous, D.; Bustamante, J.; Pïcard, C.; Poirée, S.; Guéry, R.; Castelle, M.; Suarez, F.; Marçais, A.; Cheminant, M.; Rouzaud, C.; Hermoso, D.G.; Salvator, H.; Catherinot, E.; Pilmis, B.; Luca, L.; Brion, J.-P.; Revest, M.; Gandemer, V.; Lelièvre, L.; Alvarez, M.; Conrad, A.; Fouyssac, F.; Gaud, C.; Blume…	Olivier (57208176914); Neven	Bénédicte (6508178857); Bougnoux	Marie Élisabeth (7003490128); Alligon	Mickaël (57349089100); Bruneau	Julie (57197605175); Fischer	Alain M. (36047665000); Moshous	Despina (6603167051); Bustamante	Jacinta C. (57201082594); Pïcard	Capucine (7101616884); Poirée	Sylvain (23498822500); Guéry	Romain (56734515100); Castelle	Martin (55785261600); Suarez	Félipe (7005171267); Marçais	Ambroise (15056383600); Cheminant	Morgane (35069342100); Rouzaud	Claire (56407110600); Hermoso	Dea Garcia (8933739700); Salvator	Hélène (45161728900); Catherinot	Émilie (57193275770); Pilmis	Benoît (57211328974); Luca	Luminita Elena (58565078700); Brion	Jean Paul (16214272600); Revest	Matthieu (8662357400); Gandemer	Virginie (6602089490); Lelièvre	Lucie (55989419800); Alvarez	Muriel (57204537876); Conrad	Anne (56731180700); Fouyssac	Fanny (23481777600); Gaud	Catherine (15753310500); Blumental	Sophie (37074010400); Blanche	Stéphane (7101814720); Lortholary	Olivier (16180677800); Mahlaoui	Nizar (12769685400);" Lanternier	Fanny L. (23984969200)""	57219597697";57208176914;6508178857;7003490128;57349089100;57197605175;36047665000;6603167051;57201082594;7101616884;23498822500;56734515100;55785261600;7005171267;15056383600;35069342100;56407110600;8933739700;45161728900;57193275770;57211328974;58565078700;16214272600;8662357400;6602089490;55989419800;57204537876;56731180700;23481777600;15753310500;37074010400;7101814720;16180677800;12769685400…	Consecutive non-Aspergillus Fungal Invasive Infections in Chronic Granulomatous Disease: Data from the French National Reference Center for Primary ImmunoDeficiencies and literature review""	2025""	Journal of Clinical Immunology""	45""	1""	152""	"	"	0""	10.1007/s10875-025-01903-0""	https://www.scopus.com/inward/record.uri?eid=2-s2.0-105020992869&doi=10.1007%2Fs10875-025-01903-0&partnerID=40&md5=765954a77b4911381c5b13766367ea2a""	Université Sorbonne Paris Cité	Paris	Ile-de-France
Paulosky, K.; Blustein, P.; Fader, A.; Lankiewicz, M.J.; Law, S.M.; MacArthur, E.,"Paulosky, Kayla E. (57208679346); Blustein	Pegah (58102165000); Fader	Amanda Nickles (17134771800); Lankiewicz	Matthew J. (56874636700); Law	Samuel (60101229500);" MacArthur	Emily C. (57944695200)""	57208679346";58102165000;17134771800;56874636700;60101229500;" 57944695200""	Severe	refractory paraneoplastic aplastic anemia secondary to primary peritoneal carcinoma: a case report""	2025""	Gynecologic Oncology Reports""	62""	"	101982""	"	"	0""	10.1016/j.gore.2025.101982""	https://www.scopus.com/inward/record.uri?eid=2-s2.0-105020989777&doi=10.1016%2Fj.gore.2025.101982&partnerID=40&md5=eba3a5a3f33ea0b8b6fdd1a5ba334e45""	Department of Obstetrics and Gynecology	Johns Hopkins University School of Medicine	Baltimore	MD	United States"; Department of Obstetrics and Gynecology	Johns Hopkins University School of Medicine	Baltimore	MD	United States; Division of Hematology	The Johns Hopkins Hospital	Baltimore	MD	United States;" Department of Pathology	The Johns Hopkins Hospital	Baltimore	MD	United States""	Paulosky	Kayla E.	Department of Obstetrics and Gynecology	Johns Hopkins University School of Medicine	Baltimore	MD	United States"; Blustein	Pegah	Department of Obstetrics and Gynecology	Johns Hopkins University School of Medicine	Baltimore	MD	United States; Fader	Amanda Nickles
Parra-Fariñas, R.; Alonso-Sardón, M.; Solís-Sánchez, P.; Rodríguez Alonso, B.; García-Tellado, A.G.; Izquierdo, I.; Belhassen-García, M.; Pardo-Lledías, J.,"Parra-Fariñas, Raúl (57409510500); Alonso-Sardón	Montserrat (6506185088); Solís-Sánchez	Pablo (58485183000); Rodríguez Alonso	Beatriz (57212033390); García-Tellado	Álex (58485182900); Izquierdo	Inmaculada (58805616800); Belhassen-García	Moncef (16642005200);" Pardo-Lledías	Javier (23670753700)""	57409510500";6506185088;58485183000;57212033390;58485182900;58805616800;16642005200;" 23670753700""	The impact of the SARS-CoV-2 pandemic and the use of face masks on the development of respiratory infections caused by Aspergillus spp.	Mucor spp.	and Pneumocystis jirovecii within the National Health System of Spain""	2025""	International Journal of Infectious Diseases""	161""	"	108101""	"	"	0""	10.1016/j.ijid.2025.108101""	https://www.scopus.com/inward/record.uri?eid=2-s2.0-105020972625&doi=10.1016%2Fj.ijid.2025.108101&partnerID=40&md5=46914b3dae9830845134d12bd5401de6""	Hospital Universitario Marqués de Valdecilla	Santander	Cantabria	Spain"; Universidad de Salamanca	Salamanca	Salamanca	Spain; Hospital Universitario Marqués de Valdecilla	Santander	Cantabria	Spain; Unidad de Enfermedades Infecciosas	Complejo Asistencial Universitario de Salamanca	Salamanca	Salamanca	Spain; Universidad de Salamanca	Salamanca	Salamanca	Spain; Service of Internal Medicine	Universidad de Salamanca	Salamanca	Salamanca	Spain;" Hospital Universitario Marqués de Valdecilla	Santander	Cantabria	Spain""	Parra-Fariñas	Raúl	Hospital Universitario Marqués de Valdecilla	Santander
Luo, H.; Wu, P.; Yang, H.; Zhang, B.; Zheng, M.; Kuang, W.; Li, W.; Li, X.; Zhang, X.; Huang, J.; Fan, Q.; He, S.,"Luo, Haiyan (60169879900); Wu	Pan (60169260500); Yang	Haixia (60006163300); Zhang	Benshan (57205953893); Zheng	Mincui (57194632451); Kuang	Wenyong (24469815600); Li	Wanli (60169880000); Li	Xiaoming (60169474200); Zhang	Xinping (37035637400); Huang	Jiaotian (57215932977); Fan	Qianxiu (60169474300);" He	Shan (57210815296)""	60169879900";60169260500;60006163300;57205953893;57194632451;24469815600;60169880000;60169474200;37035637400;57215932977;60169474300;" 57210815296""	Clinical analysis of Pneumocystis jirovecii pneumonia in children with malignant disease""	2025""	BMC Pediatrics""	25""	1""	906""	"	"	0""	10.1186/s12887-025-06288-y""	https://www.scopus.com/inward/record.uri?eid=2-s2.0-105020894003&doi=10.1186%2Fs12887-025-06288-y&partnerID=40&md5=e039827ee15ec044de8a0f4b07e3b936""	Department of Hematology and Oncology	Central South University Xiangya School of Medicine	Changsha	Hunan	China"; Central South University Xiangya School of Medicine	Changsha	Hunan	China;" Central South University Xiangya School of Medicine	Changsha	Hunan	China""	Luo	Haiyan	Department of Hematology and Oncology	Central South University Xiangya School of Medicine	Changsha	Hunan	China"; Wu	Pan	Department of Hematology and Oncology	Central South University Xiangya School of Medicine	Changsha	Hunan	China; Yang	Haixia	Department of Hematology and Oncology
Toranzo, A.I.; Fernández, N.; Forastiero, A.; Guelfand, L.; Farias, L.; Andreani, M.; Frola, C.; Jordan, R.; Giorgio, P.; Laborde, A.R.; Moyano, R.D.; Viale, M.; Muise-Acevedo, F.; López-Joffre, M.C.; Canteros, C.E.,"Toranzo, Adriana Inés (26665234600); Fernández	Norma Beatriz (24331272800); Forastiero	Agustina (54787587600); Guelfand	Liliana I. (6602435436); Farias	Luciana (57200798527); Andreani	Mariana (57205242549); Frola	Claudia E. (57194597339); Jordan	Rosana (22944216500); Giorgio	Patricia Lourdes (57210885092); Laborde	Ana (55445539100); Moyano	Roberto Damián (56202641900); Viale	Mariana Noelia (54411554400); Muise-Acevedo	Facundo Manuel (59070333300); López-Joffre	María Cecilia (6504559729);" Canteros	Cristina E. (6701758557)""	26665234600";24331272800;54787587600;6602435436;57200798527;57205242549;57194597339;22944216500;57210885092;55445539100;56202641900;54411554400;59070333300;6504559729;" 6701758557""	Standardization and Clinical Evaluation of a Real-Time PCR Assay for the Diagnosis of Pneumocystis jirovecii Pneumonia""	2025""	Mycopathologia""	190""	6""	110""	"	"	0""	10.1007/s11046-025-01016-7""	https://www.scopus.com/inward/record.uri?eid=2-s2.0-105020881733&doi=10.1007%2Fs11046-025-01016-7&partnerID=40&md5=4c2b9cee9ad52ab9fc8dd0f7ff36f8f0""	Departamento Micología	Instituto Nacional de Enfermedades Infecciosas	Buenos Aires	Argentina";" División Infectología	Hospital de Clínicas """"José de San Martín""""	Buenos Aires	Argentina"; Hospital Britanico de Buenos Aires	Buenos Aires	Argentina; Hospital General de Agudos Juan Fernandez	Buenos Aires	Argentina; Hospital Britanico de Buenos Aires	Buenos Aires	Argentina; Fundacion para Combatir La Leucemia	Buenos Aires	Argentina;" Instituto de Agrobiotecnología y Biología Molecular	Hurlingham	Provincia de Buenos Aires	Argentina""	Toranzo	Adriana Inés	Departamento Micología	Instituto Nacional de Enfermedades Infecciosas	Buenos Aires
Bassey, G.; Alex-Wele, M.; Akpan, U.; Okafor, L.; Benjamin, O.; Udoudo, N.; Ide, C.; Usun, E.; Nwagboso, R.; Ogar, A.; Offiong, A.; Chukwuma, S.; Ekeng, B.,"Bassey, Glory Ekpo (57219301881); Alex-Wele	Mary Adanma (57228291400); Akpan	Usenobong Friday (57210552206); Okafor	Love E. (58642534200); Benjamin	Ofonime E. (59296973400); Udoudo	Nsisong (60174689900); Ide	Christian (60174381700); Usun	Edet (59219986500); Nwagboso	Rosa (59384303600); Ogar	Aje Nkarense (58940986300); Offiong	Anthony Bassey (58820178900); Chukwuma	Stella Tochukwu (58223313600);" Ekeng	Bassey Ewa (57212349898)""	57219301881";57228291400;57210552206;58642534200;59296973400;60174689900;60174381700;59219986500;59384303600;58940986300;58820178900;58223313600;" 57212349898""	Invasive fungal infections in the Nigerian paediatric population: A systematic review""	2025""	Journal of Medical Mycology""	35""	4""	101587""	"	"	0""	10.1016/j.mycmed.2025.101587""	https://www.scopus.com/inward/record.uri?eid=2-s2.0-105020703000&doi=10.1016%2Fj.mycmed.2025.101587&partnerID=40&md5=ccbdb89cda117b857839c265f6917cbc""	Department of Pediatrics	University of Calabar	Calabar	Cross River	Nigeria"; Department of Pediatrics	University of Calabar	Calabar	Cross River	Nigeria; Department of Medical Microbiology and Parasitology	University of Port Harcourt	Port Harcourt	Rivers	Nigeria; Department of Pediatrics	University of Uyo	Uyo	Akwa Ibom	Nigeria; Department of Internal Medicine	University of Calabar	Calabar	Cross River	Nigeria; Department of Haematology and Blood Transfusion	University of Calabar	Calabar	Cross River	Nigeria; Department of Medical Microbiology and Parasitology
Wang, Y.; Lou, L.; Cong, Y.; Huang, C.; Zhou, Y.; Xu, S.; Zheng, M.; Li, S.,"Wang, Yang (59560920400); Lou	Lixuan (59561339300); Cong	Yang (57219723290); Huang	Chunni (59567026100); Zhou	Yuchao (57206616663); Xu	Shutian (55533480600); Zheng	Mingzhu (55892866800);" Li	Shijun (59630598700)""	59560920400";59561339300;57219723290;59567026100;57206616663;55533480600;55892866800;" 59630598700""	The Development of a Prediction Model for In-Hospital Mortality of Pneumocystis Jirovecii Pneumonia among Kidney Transplant Recipients Based on the Trajectory of Absolute Lymphocyte Count""	2025""	Mycopathologia""	190""	6""	106""	"	"	0""	10.1007/s11046-025-01017-6""	https://www.scopus.com/inward/record.uri?eid=2-s2.0-105020311143&doi=10.1007%2Fs11046-025-01017-6&partnerID=40&md5=c649f7863dc11a75001c75a25046a014""	Department of Intensive Care Unit	Medical School of Nanjing University	Nanjing	Jiangsu	China"; Department of Ultrasound	Tongji University School of Medicine	Shanghai	China; Department of Respiratory Medicine	Jiangsu Province Hospital	Nanjing	Jiangsu	China;" Department of Pathogenic Biology and Immunology	Southeast University	Nanjing	Jiangsu	China""	Wang	Yang	Department of Intensive Care Unit	Medical School of Nanjing University	Nanjing	Jiangsu	China"; Lou	Lixuan	Department of Intensive Care Unit	Medical School of Nanjing University	Nanjing	Jiangsu	China; Cong	Yang
Xie, J.; Gao, A.; Zhang, W.; Zhao, D.; Liu, W.,"Xie, Jing (58361931700); Gao	Aiping (58525436600); Zhang	Wei (60163882900); Zhao	Duo (60163385500);" Liu	Wei (59888140400)""	58361931700";58525436600;60163882900;60163385500;" 59888140400""	Efficacy and safety of echinocandins combined with Trimethoprim-Sulfamethoxazole as first-line treatment for Pneumocystis pneumonia in HIV-infected and non-HIV-infected patients""	2025""	BMC Infectious Diseases""	25""	1""	1443""	"	"	0""	10.1186/s12879-025-11857-8""	https://www.scopus.com/inward/record.uri?eid=2-s2.0-105020295234&doi=10.1186%2Fs12879-025-11857-8&partnerID=40&md5=f090fbfb23aad46ba1bdda08053bee8c""	Department of Pharmacy	Beijing YouAn Hospital	Capital Medical University	Beijing	China""	Xie	Jing	Department of Pharmacy	Beijing YouAn Hospital	Capital Medical University	Beijing	China"; Gao	Aiping	Department of Pharmacy	Beijing YouAn Hospital	Capital Medical University	Beijing	China; Zhang	Wei	Department of Pharmacy	Beijing YouAn Hospital	Capital Medical University	Beijing	China; Zhao	Duo	Department of Pharmacy	Beijing YouAn Hospital	Capital Medical University	Beijing	China;" Liu	Wei	Department of Pharmacy	Beijing YouAn Hospital
Zahid, I.; Ortiz, A.; Sand, E.; Kodati, S.; Melgar, T.A.,"Zahid, Ibrahim (57191891775); Ortiz	Alexandra Elizabeth (58046019300); Sand	Emma (59328489000); Kodati	Shilpa (57192708531);" Melgar	Thomas Austin (6505833906)""	57191891775";58046019300;59328489000;57192708531;" 6505833906""	Susac syndrome and associated diagnostic challenges: a case report""	2025""	Journal of Medical Case Reports""	19""	1""	546""	"	"	0""	10.1186/s13256-025-05634-z""	https://www.scopus.com/inward/record.uri?eid=2-s2.0-105020190974&doi=10.1186%2Fs13256-025-05634-z&partnerID=40&md5=3a408defb91547ef137be18adf46abf9""	Western Michigan University Homer Stryker M.D. School of Medicine	Kalamazoo	MI	United States"; Palliative Medicine	Western Michigan University Homer Stryker M.D. School of Medicine	Kalamazoo	MI	United States; Western Michigan University Homer Stryker M.D. School of Medicine	Kalamazoo	MI	United States; University of Michigan Medical School	Ann Arbor	MI	United States;" Department of Internal Medicine	Western Michigan University Homer Stryker M.D. School of Medicine	Kalamazoo	MI	United States""	Zahid	Ibrahim	Western Michigan University Homer Stryker M.D. School of Medicine	Kalamazoo	MI	United States"; Ortiz	Alexandra Elizabeth	Palliative Medicine	Western Michigan University Homer Stryker M.D. School of Medicine	Kalamazoo	MI	United States; Sand	Emma	Western Michigan University Homer Stryker M.D. School of Medicine	Kalamazoo
Wang, Y.; Liu, K.; Huang, C.; Fu, M.; Lou, L.; Zhou, Y.; Li, S.,"Wang, Yang (59560920400); Liu	Kun (58128535900); Huang	Chunni (59567026100); Fu	Meng (60162005800); Lou	Lixuan (59561339300); Zhou	Yuchao (57206616663);" Li	Shijun (59630598700)""	59560920400";58128535900;59567026100;60162005800;59561339300;57206616663;" 59630598700""	Development of a prognostic model for in-hospital mortality in idiopathic membranous nephropathy patients with Pneumocystis jirovecii pneumonia based on persistent lymphopenia""	2025""	BMC Infectious Diseases""	25""	1""	1435""	"	"	0""	10.1186/s12879-025-11932-0""	https://www.scopus.com/inward/record.uri?eid=2-s2.0-105020174501&doi=10.1186%2Fs12879-025-11932-0&partnerID=40&md5=e5889d9ce34c113ad5dabb4059ad57bf""	Department of Intensive Care Unit	Medical School of Nanjing University	Nanjing	Jiangsu	China"; Department of Nephrology	Xuzhou Medical University	Xuzhou	Jiangsu	China;" Department of Respiratory and Critical Care Medicine	Jiangsu Province Hospital	Nanjing	Jiangsu	China""	Wang	Yang	Department of Intensive Care Unit	Medical School of Nanjing University	Nanjing	Jiangsu	China"; Liu	Kun	Department of Nephrology	Xuzhou Medical University	Xuzhou	Jiangsu	China; Huang	Chunni	Department of Respiratory and Critical Care Medicine	Jiangsu Province Hospital	Nanjing	Jiangsu
Shi, Y.; Chen, R.; Xu, K.; Shao, C.; Liu, Y.; Huang, H.,"Shi, Yujie (57834660700); Chen	Ruxuan (57190983636); Xu	Kai (59585095600); Shao	Chi (54418031700); Liu	Yongjian (55742263900);" Huang	Hui (56162498600)""	57834660700";57190983636;59585095600;54418031700;55742263900;" 56162498600""	Clinical characteristics and prognostic analysis of concurrent Pneumocystis jirovecii pneumonia in patients with malignancies: a retrospective study""	2025""	BMC Infectious Diseases""	25""	1""	1408""	"	"	0""	10.1186/s12879-025-11858-7""	https://www.scopus.com/inward/record.uri?eid=2-s2.0-105019779811&doi=10.1186%2Fs12879-025-11858-7&partnerID=40&md5=b000f66f24ced4b25c95dce61fd6fd00""	Division of Pulmonary and Critical Care Medicine	Peking Union Medical College Hospital	Beijing	China";" Department of Radiology	Peking Union Medical College Hospital	Beijing	China""	Shi	Yujie	Division of Pulmonary and Critical Care Medicine	Peking Union Medical College Hospital	Beijing	China"; Chen	Ruxuan	Division of Pulmonary and Critical Care Medicine	Peking Union Medical College Hospital	Beijing	China; Xu	Kai	Department of Radiology	Peking Union Medical College Hospital	Beijing	China; Shao	Chi	Division of Pulmonary and Critical Care Medicine	Peking Union Medical College Hospital	Beijing	China; Liu	Yongjian	Division of Pulmonary and Critical Care Medicine	Peking Union Medical College Hospital	Beijing
Vaconsin, L.-M.; Bonnal, C.; Argy, N.; Dessajan, J.; Wicky, P.-H.; Thy, M.; De Montmollin, E.; Sonneville, R.; Bouadma, L.; Houzé, S.; Timsit, J.-F.,"Vaconsin, Louis Maxime (58546469900); Bonnal	Christine (22957347000); Argy	Nicolas (37101118000); Dessajan	Julien (57715821400); Wicky	Paul Henri (57216333762); Thy	Michael (57200130144); De Montmollin	E. (35760884500); Sonneville	Romain (23052756000); Bouadma	Lila (7801511793); Houzé	Sandrine (24830420000);" Timsit	Jéan-François François (36741548300)""	58546469900";22957347000;37101118000;57715821400;57216333762;57200130144;35760884500;23052756000;7801511793;24830420000;" 36741548300""	Significance of positive semi-quantitative PCR tests on bronchoalveolar lavage for Pneumocystis jirovecii pneumonia in HIV-negative immunocompromised ICU patients with acute respiratory failure""	2025""	Annals of Intensive Care""	15""	1""	173""	"	"	0""	10.1186/s13613-025-01568-3""	https://www.scopus.com/inward/record.uri?eid=2-s2.0-105019703470&doi=10.1186%2Fs13613-025-01568-3&partnerID=40&md5=0fdcf553c37b8abeb1bcb8a4587f1437""	Medical and Infectious Diseases ICU	Université Sorbonne Paris Cité	Paris	Ile-de-France	France"; Department of Parasitology-Mycology	Université Sorbonne Paris Cité	Paris	Ile-de-France	France;" Infection	Anti-Microbien	Modélisation	Évolution	Paris	Ile-de-France	France""	Vaconsin	Louis Maxime	Medical and Infectious Diseases ICU	Université Sorbonne Paris Cité	Paris	Ile-de-France	France"; Bonnal	Christine	Department of Parasitology-Mycology	Université Sorbonne Paris Cité	Paris	Ile-de-France
Zhang, Y.; Zhang, Q.; Wang, L.; Hu, Y.,"Zhang, Yaqin (60101404300); Zhang	Qiangqiang (60101198000); Wang	Lu (60152511700);" Hu	Yan (57195133261)""	60101404300";60101198000;60152511700;" 57195133261""	The value of second-generation gene sequencing in lung cancer immunotherapy with concurrent infections""	2025""	BMC Cancer""	25""	1""	1636""	"	"	0""	10.1186/s12885-025-15045-4""	https://www.scopus.com/inward/record.uri?eid=2-s2.0-105019518088&doi=10.1186%2Fs12885-025-15045-4&partnerID=40&md5=8b9625bd11dc45d83197d653a12c265c""	Department of Oncology	Yangtze University	Jingzhou	Hubei	China"; School of Clinical Medicine	Yangtze University	Jingzhou	Hubei	China;" Department of Science and Education	Yangtze University	Jingzhou	Hubei	China""	Zhang	Yaqin	Department of Oncology	Yangtze University	Jingzhou	Hubei	China	School of Clinical Medicine	Yangtze University	Jingzhou	Hubei	China"; Zhang	Qiangqiang	Department of Oncology	Yangtze University	Jingzhou	Hubei	China; Wang	Lu	Department of Science and Education	Yangtze University
Chantapoh, W.; Kantachuvesiri, S.; Sutharattanapong, N.; Bruminhent, J.,"Chantapoh, Wittawin (57556414400); Kantachuvesiri	Surasak (6603008024); Sutharattanapong	Napun (57580809000);" Bruminhent	Jackrapong (36607338700)""	57556414400";6603008024;57580809000;" 36607338700""	Daily single-strength vs. thrice-weekly double-strength trimethoprim/sulfamethoxazole for Pneumocystis jirovecii prophylaxis in kidney transplant recipients: a non-inferiority randomized control trial""	2025""	BMC Infectious Diseases""	25""	1""	1372""	"	"	0""	10.1186/s12879-025-11821-6""	https://www.scopus.com/inward/record.uri?eid=2-s2.0-105019346420&doi=10.1186%2Fs12879-025-11821-6&partnerID=40&md5=e4d9ffdac0109f519c98560d705cc6a6""	Department of Medicine	Faculty of Medicine Ramathibodi Hospital	Mahidol University	Bangkok	Thailand"; Department of Medicine	Faculty of Medicine Ramathibodi Hospital	Mahidol University	Bangkok	Thailand; Ramathibodi Excellence Center for Organ Transplantation	Faculty of Medicine Ramathibodi Hospital	Mahidol University	Bangkok	Thailand;" Department of Medicine	Faculty of Medicine Ramathibodi Hospital	Mahidol University	Bangkok	Thailand""	Chantapoh	Wittawin	Department of Medicine	Faculty of Medicine Ramathibodi Hospital	Mahidol University	Bangkok	Thailand"; Kantachuvesiri	Surasak	Department of Medicine	Faculty of Medicine Ramathibodi Hospital	Mahidol University	Bangkok	Thailand	Ramathibodi Excellence Center for Organ Transplantation	Faculty of Medicine Ramathibodi Hospital	Mahidol University	Bangkok
Regina, J.; Doms, J.; Kampouri, E.; Gerber, C.; Manuel, O.; Bart, P.-A.; Candotti, F.; Comte, D.,"Regina, Jean (57212489443); Doms	Jacqueline (57216310298); Kampouri	Eleftheria Evdokia (57242162800); Gerber	Christel (57216957262); Manuel	Oriol (24174793000); Bart	Pierre Alexandre (7003826360); Candotti	Fabio (7005261205);" Comte	Denis (10639528700)""	57212489443";57216310298;57242162800;57216957262;24174793000;7003826360;7005261205;" 10639528700""	Immunodeficiencies in Adults: Key Considerations for Diagnosis and Management""	2025""	Clinical Reviews in Allergy and Immunology""	68""	1""	92""	"	"	0""	10.1007/s12016-025-09103-9""	https://www.scopus.com/inward/record.uri?eid=2-s2.0-105019114874&doi=10.1007%2Fs12016-025-09103-9&partnerID=40&md5=d6cf4f8c8fd86180305fa5a4944f3948""	Department of Medicine	Centre Hospitalier Universitaire Vaudois	Lausanne	VD	Switzerland"; Department of Medicine	Centre Hospitalier Universitaire Vaudois	Lausanne	VD	Switzerland; Department of Medicine	Centre Hospitalier Universitaire Vaudois	Lausanne	VD	Switzerland;" Transplantation Center	Centre Hospitalier Universitaire Vaudois	Lausanne	VD	Switzerland""	Regina	Jean	Department of Medicine	Centre Hospitalier Universitaire Vaudois	Lausanne	VD	Switzerland"; Doms	Jacqueline	Department of Medicine	Centre Hospitalier Universitaire Vaudois	Lausanne	VD	Switzerland; Kampouri
Krzyściak, P.M.; Skóra, M.W.; Gniadek, A.; Denning, D.W.,"Krzyściak, Paweł Marcin (23482329500); Skóra	Magdalena W. (30067888100); Gniadek	Agnieszka J. (6507417791);" Denning	David W. (7102640098)""	23482329500";30067888100;6507417791;" 7102640098""	Estimated burden of serious mycoses in Poland""	2025""	Scientific Reports""	15""	1""	35830""	"	"	0""	10.1038/s41598-025-19690-4""	https://www.scopus.com/inward/record.uri?eid=2-s2.0-105018647902&doi=10.1038%2Fs41598-025-19690-4&partnerID=40&md5=765ec7b998343681d779596cdad8f926""	Department of Infection Control and Mycology	Jagiellonian University Medical College	Krakow	Małopolska	Poland"; Institute of Nursing and Midwifery	Jagiellonian University Medical College	Krakow	Małopolska	Poland;" Manchester Fungal Infection Group	Health Innovation Manchester	Manchester	Greater Manchester	United Kingdom""	Krzyściak	Paweł Marcin	Department of Infection Control and Mycology	Jagiellonian University Medical College	Krakow	Małopolska	Poland"; Skóra	Magdalena W.	Department of Infection Control and Mycology	Jagiellonian University Medical College	Krakow	Małopolska	Poland; Gniadek	Agnieszka J.	Institute of Nursing and Midwifery	Jagiellonian University Medical College	Krakow	Małopolska	Poland;" Denning	David W.	Manchester Fungal Infection Group
Morgado, J.A.; Medina, M.G.; Guevara, R.N.; Carballo, M.; Torres-Rojas, J.R.; Carrión-Nessi, F.S.; Forero-Peña, D.A.,"Morgado, Jesús A. (59521306400); Medina	María G. (59521947200); Guevara	Rafael Napoleón (57197955829); Carballo	Martin (57190852017); Torres-Rojas	J. R. (35582082600); Carrión-Nessi	Fhabian Stevens (57219854157);" Forero-Peña	David A. (55902886100)""	59521306400";59521947200;57197955829;57190852017;35582082600;57219854157;" 55902886100""	State of HIV research in Venezuela: a systematic review""	2025""	BMC Infectious Diseases""	25""	1""	1309""	"	"	0""	10.1186/s12879-025-11654-3""	https://www.scopus.com/inward/record.uri?eid=2-s2.0-105018647140&doi=10.1186%2Fs12879-025-11654-3&partnerID=40&md5=894c805e29930b1c745b35ef75a3a87d""	Biomedical Research and Therapeutic Vaccines Institute	Bolivar	Bolivar	Venezuela"; Universidad Central de Venezuela Facultad de Medicina	Caracas	Venezuela; Department of Infectious Diseases	Hospital Universitario de Caracas	Caracas	Venezuela;" Universidad Central de Venezuela Facultad de Medicina	Caracas	Venezuela""	Morgado	Jesús A.	Biomedical Research and Therapeutic Vaccines Institute	Bolivar	Bolivar	Venezuela	Universidad Central de Venezuela Facultad de Medicina	Caracas	Venezuela"; Medina	María G.	Biomedical Research and Therapeutic Vaccines Institute	Bolivar	Bolivar	Venezuela	Universidad Central de Venezuela Facultad de Medicina	Caracas	Venezuela; Guevara	Rafael Napoleón	Department of Infectious Diseases	Hospital Universitario de Caracas
Jin, J.; Xu, W.; Wang, H.; Wang, X.; Fu, Q.; Wu, W.; Ye, S.,"Jin, Jiajia (59700824400); Xu	Wenwen (57203946230); Wang	Huijing (59930423800); Wang	Xiaodong (55883655100); Fu	Qiong (24067143600); Wu	Wanlong (56505782400);" Ye	Shuang (59157660900)""	59700824400";57203946230;59930423800;55883655100;24067143600;56505782400;" 59157660900""	Spontaneous pneumomediastinum and/or pneumothorax in anti-MDA5 dermatomyositis: a refined staging system""	2025""	Respiratory Research""	26""	1""	281""	"	"	0""	10.1186/s12931-025-03347-x""	https://www.scopus.com/inward/record.uri?eid=2-s2.0-105017732018&doi=10.1186%2Fs12931-025-03347-x&partnerID=40&md5=f9a34ae556adb7167b7f44cc2b2c5873""	Department of Rheumatology	Renji Hospital	Shanghai	China"; Department of Rheumatology	Renji Hospital	Shanghai	China;" Department of Rheumatology	Kunlun People’s Hospital	Kashi	China""	Jin	Jiajia	Department of Rheumatology	Renji Hospital	Shanghai	China"; Xu	Wenwen	Department of Rheumatology	Renji Hospital	Shanghai	China; Wang	Huijing	Department of Rheumatology	Renji Hospital	Shanghai	China; Wang	Xiaodong	Department of Rheumatology	Renji Hospital	Shanghai	China; Fu
Chen, Y.; Bai, Y.; Li, M.; Gan, X.; Wang, Y.; Zhou, Y.; Niu, T.,"Chen, Yuhui (58576791800); Bai	Yiwei (60122870800); Li	Meng (56975764100); Gan	Xinai (60122800400); Wang	Yutong (57215437014); Zhou	Yongzhao (58819209900);" Niu	Ting (8050201400)""	58576791800";60122870800;56975764100;60122800400;57215437014;58819209900;" 8050201400""	Machine learning model for differentiating Pneumocystis jirovecii pneumonia from colonization and analyzing mortality risk in non-HIV patients using BALF metagenomic sequencing""	2025""	BMC Infectious Diseases""	25""	1""	1222""	"	"	0""	10.1186/s12879-025-11576-0""	https://www.scopus.com/inward/record.uri?eid=2-s2.0-105017619132&doi=10.1186%2Fs12879-025-11576-0&partnerID=40&md5=3f4103802c6abae74b7f061708b9f4f1""	Department of Hematology	West China School of Medicine/West China Hospital of Sichuan University	Chengdu	Sichuan	China"; State Key Laboratory of Biotherapy	West China School of Medicine/West China Hospital of Sichuan University	Chengdu	Sichuan	China; West China School of Medicine/West China Hospital of Sichuan University	Chengdu	Sichuan	China; Sichuan University	Chengdu	Sichuan	China; West China School of Medicine/West China Hospital of Sichuan University	Chengdu	Sichuan	China; Integrated Care Management Center	West China School of Medicine/West China Hospital of Sichuan University	Chengdu	Sichuan	China;" Department of Pulmonary and Critical Care Medicine	West China School of Medicine/West China Hospital of Sichuan University	Chengdu	Sichuan	China""	Chen	Yuhui	Department of Hematology	West China School of Medicine/West China Hospital of Sichuan University	Chengdu
Zhang, Y.; Guo, S.; Lu, L.; Li, Y.; Wu, Y.,"Zhang, Yapeng (59827122500); Guo	Shaowei (59514699200); Lu	Lihua (60122102900); Li	Yimin (59515087400);" Wu	Yong (56523628200)""	59827122500";59514699200;60122102900;59515087400;" 56523628200""	Metagenomic next-generation sequencing for pathogen detection of pulmonary infections in persons living with HIV""	2025""	AIDS Research and Therapy""	22""	1""	95""	"	"	0""	10.1186/s12981-025-00801-0""	https://www.scopus.com/inward/record.uri?eid=2-s2.0-105017568686&doi=10.1186%2Fs12981-025-00801-0&partnerID=40&md5=1058b7c7b7e2107914d2e7959157fc56""	Central South University Xiangya School of Medicine	Changsha	Hunan	China";" University of South China	Hengyang	Hunan	China""	Zhang	Yapeng	Central South University Xiangya School of Medicine	Changsha	Hunan	China"; Guo	Shaowei	University of South China	Hengyang	Hunan	China; Lu	Lihua	University of South China	Hengyang	Hunan	China; Li	Yimin	Central South University Xiangya School of Medicine	Changsha	Hunan	China;" Wu	Yong	Central South University Xiangya School of Medicine	Changsha	Hunan	China""
Filioglou, D.; Kovacs, K.; LaFleur, B.J.; White, L.M.; Katsanis, E.,"Filioglou, Dimitrios (58749645100); Kovacs	Kristen (57701193700); LaFleur	Bonnie J. (7004101430); White	Lisa M. (57247200700);" Katsanis	Emmanuel (7006066391)""	58749645100";57701193700;7004101430;57247200700;" 7006066391""	Haploidentical Versus Matched Sibling Donor HCT in Racially Diverse Pediatric and AYA Patients with Hematologic Malignancies: A Single-Center Comparison""	2025""	Transplantation and Cellular Therapy""	31""	12""	"	1037""	1037.e14""	0""	10.1016/j.jtct.2025.09.014""	https://www.scopus.com/inward/record.uri?eid=2-s2.0-105017266349&doi=10.1016%2Fj.jtct.2025.09.014&partnerID=40&md5=c62a2d00beaaa2b9ec1727f2eb9892ca""	University of Arizona College of Medicine – Tucson	Tucson	AZ	United States"; Banner - University Medical Center Tucson	Tucson	AZ	United States; BIO5 Institute	Tucson	AZ	United States; The University of Arizona Health Sciences	Tucson	AZ	United States; University of Arizona Cancer Center	Tucson	AZ	United States; University of Arizona College of Medicine – Tucson	Tucson	AZ	United States; University of Arizona College of Medicine – Tucson	Tucson	AZ	United States;" University of Arizona College of Medicine – Tucson	Tucson	AZ	United States""	Filioglou	Dimitrios	University of Arizona College of Medicine – Tucson	Tucson	AZ	United States"; Kovacs	Kristen	Banner - University Medical Center Tucson
Maegaki, M.; Takahashi, T.; Suzuki, K.; Minakata, D.; Terao, T.; Satake, A.; Akira, H.; Oyake, T.; Kanda, Y.; Aotsuka, N.; Tsukada, N.; Tabayashi, T.; Kobayashi, H.; Nawa, Y.; Ichinohe, T.; Ohbiki, M.; Atsuta, Y.; Kawamura, K.,"Maegaki, Masaya (57579529800); Takahashi	Tsutomu (56861487400); Suzuki	Kazuhito (35273856600); Minakata	Daisuke (57062880100); Terao	Toshiki (57208247762); Satake	Atsushi (7005754832); Akira	Hangaishi (60116062100); Oyake	Tatsuo (6602332041); Kanda	Yoshinobu (7203007686); Aotsuka	Nobuyuki (6603012387); Tsukada	Nobuhiro (57218697301); Tabayashi	Takayuki (6603486603); Kobayashi	Hikaru (55683194600); Nawa	Yuichiro (7102463244); Ichinohe	Tatsuo (55328995500); Ohbiki	Marie (57203727416); Atsuta	Yoshiko (7005418665);" Kawamura	Koji (55000482100)""	57579529800";56861487400;35273856600;57062880100;57208247762;7005754832;60116062100;6602332041;7203007686;6603012387;57218697301;6603486603;55683194600;7102463244;55328995500;57203727416;7005418665;" 55000482100""	Comparison of Autologous and Allogeneic Hematopoietic Stem Cell Transplantation for Primary Plasma Cell Leukemia in Japan""	2025""	Transplantation and Cellular Therapy""	31""	12""	"	1031""	1031.e11""	1""	10.1016/j.jtct.2025.08.026""	https://www.scopus.com/inward/record.uri?eid=2-s2.0-105017180200&doi=10.1016%2Fj.jtct.2025.08.026&partnerID=40&md5=1547ccc69f6710f04068a3d2ed13ab41""	Department of Multidisciplinary Internal Medicine	Tottori University Faculty of Medicine	Yonago	Tottori	Japan"; Department of Hematology	Yonago Medical Corporation	Yonago	Japan; Department of Hematology	Shimane University Hospital	Izumo	Shimane	Japan; Division of Clinical Oncology and Hematology	The Jikei University School of Medicine	Tokyo	Japan; Department of Medicine	Jichi Medical University	Kawachi District	Tochigi	Japan; Department of Hematology and Oncology	Okayama University Hospital
Maillard, A.; Feghoul, L.; Lemiale, V.; Mercier-Delarue, S.; Demoule, A.; Jaber, S.; Klouche, K.; Kouatchet, A.; Argaud, L.; Barbier, F.; Bigé, N.; Moreau, A.-S.; Canet, E.; Pène, F.; Salmona, M.; Mokart, D.; Azoulay, E.; Le-Goff, J.,"Maillard, Alexis (57221811983); Feghoul	Linda (36155172400); Lemiale	Virginie (23060899600); Mercier-Delarue	Séverine (38362119900); Demoule	Alexandre (6701323884); Jaber	Samir (6701441552); Klouche	Kada (7004215218); Kouatchet	Achille T. (6507480514); Argaud	Laurent (6603381362); Barbier	François S. (26027452800); Bigé	Näike (36140240400); Moreau	Anne Sophie (56567555100); Canet	Emmanuel (7006072145); Pène	Frédéric (8912414300); Salmona	Maud (55983283300); Mokart	Djamel (9839548700); Azoulay	Elie (35493016200);" Le-Goff	Jérôme (6701517799)""	57221811983";36155172400;23060899600;38362119900;6701323884;6701441552;7004215218;6507480514;6603381362;26027452800;36140240400;56567555100;7006072145;8912414300;55983283300;9839548700;35493016200;" 6701517799""	Clinical significance of respiratory torque teno virus in immunocompromised patients with acute respiratory failure""	2025""	Clinical Microbiology and Infection""	31""	12""	"	2073""	2081""	0""	10.1016/j.cmi.2025.07.035""	https://www.scopus.com/inward/record.uri?eid=2-s2.0-105017087137&doi=10.1016%2Fj.cmi.2025.07.035&partnerID=40&md5=49ada97731dbe20ce72c49a63420b4a2""	Service de Médecine Intensive et Réanimation	Hôpital Saint-Louis	Paris	France"; Service de Virologie	Hôpital Saint-Louis	Paris	France; Service de Médecine Intensive Et Réanimation (Département R3S)	Neurophysiologie Respiratoire Expérimentale et Clinique	Paris	Ile-de-France	France; AP-HP Assistance Publique - Hopitaux de Paris	Paris	France; Département Anesthésie et Réanimation B	Hôpital Saint Eloi	Montpellier	Occitanie	France; Département de Médecine Intensive et Réanimation	Hopital Lapeyronie	Montpellier	Occitanie
Schils, R.; Desjardins, M.; Poirier, C.; Chapdelaine, H.; Fournier-Gosselin, M.-P.; Dufresne, P.J.; Luong, M.-L.,"Schils, Raphaël (57190410570); Desjardins	Michael (57217738905); Poirier	Charles D. (7005705312); Chapdelaine	Hugo (56881595300); Fournier-Gosselin	Marie Pierre (26532701200); Dufresne	Philippe J. (6603768200);" Luong	Me Linh (24512146300)""	57190410570";57217738905;7005705312;56881595300;26532701200;6603768200;" 24512146300""	Rasamsonia argillacea brain abscess in a lung transplant recipient: an unexpected infection by an unusual fungal pathogen""	2025""	Medical Mycology Case Reports""	50""	"	100727""	"	"	0""	10.1016/j.mmcr.2025.100727""	https://www.scopus.com/inward/record.uri?eid=2-s2.0-105016470444&doi=10.1016%2Fj.mmcr.2025.100727&partnerID=40&md5=3d418e873d7c8e7b7110c369da1607e1""	Department of Medicine	Université de Liège	Liege	WLG	Belgium"; Department of Medicine	Centre Hospitalier de L'Université de Montréal	Montreal	QC	Canada; Department of Microbiology	University of Montreal	Montreal	QC	Canada; Department of Medicine	Centre Hospitalier de L'Université de Montréal	Montreal	QC	Canada; Department of Medicine	Centre Hospitalier de L'Université de Montréal	Montreal	QC	Canada; Department of Neurosurgery	Centre Hospitalier de L'Université de Montréal	Montreal	QC	Canada;" Institut National de Sante Publique Du Québec	Quebec	QC	Canada""	Schils	Raphaël	Department of Medicine
Reizine, F.; Stiegler, V.; Lécuyer, R.; Tessoulin, B.; Gallais, M.; Camou, F.; Morio, F.; Cady, A.; Gabriel, F.; Canet, E.; Raffi, F.; Boutoille, D.; Issa, N.; Jean Gaborit, B.; Pouëdras, P.; Auger, M.; Lautredoux, F.; Corvaisier, G.; Crabol, Y.; Gousseff, M.; Rougeron, A.; Lussac-Sorton, F.; Lefranc, M.; Imbert, S.; Delhaès, L.; Coron, N.; Accoceberry, I.; Mourissoux, G.; Guisset, O.; Alami, H.;…	Vicky (60102853400); Lécuyer	Romain (57472298600); Tessoulin	Benoit (55260215800); Gallais	Marie (60036375900); Camou	Fabrice (6506520205); Morio	Florent (6506393341); Cady	Anne (23972181900); Gabriel	Frédéric (57197532658); Canet	Emmanuel (7006072145); Raffi	François (57210126396); Boutoille	David (6701375580); Issa	Nahéma (55443884800); Jean Gaborit	Benjamin Jean (57194719970); Pouëdras	Pascal (6603685924); Auger	Myriam (59146493600); Lautredoux	Florent (57215001404); Corvaisier	Gregory (57204030421); Crabol	Yoann (24365716900); Gousseff	Marie (23097532900); Rougeron	Amandine (55795636300); Lussac-Sorton	Florian (57222813702); Lefranc	Maxime (58629964000); Imbert	Sebastien (6603287487); Delhaès	Laurence (55979033100); Coron	Noémie (56281511300); Accoceberry	Isabelle (6601979618); Mourissoux	Gaëlle (35196581800); Guisset	Olivier (12140635000); Alami	Hakim (57216860915); Le Blanc	Camille (57205080142); Morin	Jean (9639700300); Bretonniére	Cédric (23396211600); Blanc	François Xavier (7102425845); Benguerfi	Soraya (57200285913); Reignier	Jean (35559743000); Vourc’h	Mickaël (57205516721); Roquilly	Antoine (35330853300); Cinotti	Raphaël (36909858100); Lakhal	Karim (12647497200); Leroy	Anne Gaëlle (56350242400); Guillouzouic	Aurélie (23396581300); Caillon	Jocelyne (7004436487); Bémer	Pascale (55961267900); Corvec	Stéphane (6507268186); Jeddi	Fakhri (26655700100); Lavergne	Rose Anne (53877782900); Le Pape	Patrice (6603861908); Steigler	Vicky (60102776700); Essid	Hakim (59341755000); Delaunay
Baladjay, K.J.E.; Collantes, M.E.V.,"Baladjay, Kurt Joshua E. (59006903400);" Collantes	María Epifania V. (13409298800)""	59006903400";" 13409298800""	Cerebral Venous Thrombosis and Cryptococcal Meningitis: A Case Report""	2025""	SN Comprehensive Clinical Medicine""	7""	1""	162""	"	"	0""	10.1007/s42399-025-01899-z""	https://www.scopus.com/inward/record.uri?eid=2-s2.0-105015994955&doi=10.1007%2Fs42399-025-01899-z&partnerID=40&md5=f0225247b084e6d1cb07f1026406f458""	Department of Neuroscience	Philippine General Hospital	Manila	Philippines""	Baladjay	Kurt Joshua E.	Department of Neuroscience	Philippine General Hospital	Manila	Philippines";" Collantes	María Epifania V.	Department of Neuroscience	Philippine General Hospital	Manila	Philippines""	Cerebral venous thrombosis is a type of stroke associated with a hypercoagulable state	such as in hematologic disorders	systemic disease	head and neck infections	and central nervous system infections. Cryptococcal meningitis is an opportunistic fungal infection commonly found in immunocompromised individuals	caused by Cryptococcus neoformans. Both conditions overlap in symptomatology	with headache being the most common symptom. We present a case of a 23-year-old female with a 3-week history of severe headache with associated seizures	who was found to have concomitant cerebral venous thrombosis and cryptococcal meningitis. She was started on anticoagulation and antifungal medications	but ultimately expired days after the diagnosis. Cryptococcal meningitis and cerebral venous thrombosis are two conditions that present with the same symptoms and can occur simultaneously. Clinical deterioration in either condition should warrant additional investigation since the coexistence of both conditions has a poor prognosis. Early recognition is essential to initiate timely intervention a…	under exclusive licence to Springer Nature Switzerland AG 2025.""	Anticoagulation"; Case report; Cerebral venous thrombosis; Cryptococcal meningitis;" Sinus thrombosis""	amphotericin B deoxycholate"; azithromycin; chlorpheniramine; cotrimoxazole; enoxaparin; fluconazole; mannitol; paracetamol; phenylpropanolamine; adult; analgesia; anticoagulation; antifungal therapy; Article; blood cell count; bradycardia; case report; cerebral sinus thrombosis; cerebrospinal fluid analysis; clinical article; clinical assessment; computer assisted tomography; cryptococcal mening…	"	azithromycin	83905-01-5	117772-70-0	121470-24-4"; chlorpheniramine	132-22-9; cotrimoxazole	8064-90-2; enoxaparin	679809-58-6; fluconazole	86386-73-4
Campbell, M.E.; Stutzman, S.; Primeaux, S.; Sida, D.; Lee, M.; Shah, A.T.; Sadanand, A.; Sokol, E.; Collins, N.B.; Turpin, B.; Navai, S.; Albert, K.; Laetsch, T.W.; Rakheja, D.; Chen, K.S.; Gerber, D.E.; Koh, A.Y.,"Campbell, Matthew E. (59420663100); Stutzman	Sonja E. (56446970700); Primeaux	Sharon A. (57209220766); Sida	Deseray V. (59693085200); Lee	Minjae (55631414000); Shah	Avanthi Tayi (57195684646); Sadanand	Arhanti (60310593900); Sokol	Elizabeth A. (56957939100); Collins	Natalie B. (57194761873); Turpin	Brian K. (8365630200); Navai	Shoba A. (57191192910); Albert	Katie (60092963900); Laetsch	Theodore Willis (56080937500); Rakheja	Dinesh (6701399639); Chen	Kenneth S. (56525621600); Gerber	David E. (12775814500);" Koh	Andrew Young (8268819700)""	59420663100";56446970700;57209220766;59693085200;55631414000;57195684646;60310593900;56957939100;57194761873;8365630200;57191192910;60092963900;56080937500;6701399639;56525621600;12775814500;" 8268819700""	Feasibility of Atezolizumab in Combination With Chemotherapy for Children With Relapsed or Refractory Solid Tumors""	2025""	Pediatric Blood and Cancer""	72""	12""	e32046""	"	"	0""	10.1002/pbc.32046""	https://www.scopus.com/inward/record.uri?eid=2-s2.0-105015657812&doi=10.1002%2Fpbc.32046&partnerID=40&md5=78edf177a31215c7bc930b1dad27e0ab""	UT Southwestern Medical School	Dallas	TX	United States"; Department of Health Data Science and Biostatistics	UT Southwestern Medical Center	Dallas	TX	United States; Oncology and Stem Cell Transplantation	Children's Memorial Hospital	Chicago	IL	United States; Dana-Farber Cancer Institute	Boston	MA	United States; Division of Pediatric Hematology/Oncology	Cincinnati Children's Hospital Medical Center	Cincinnati	OH	United States; Division of Hematology and Oncology	Baylor College of Medicine	Houston
Zaimoku, Y.; Imi, T.; Hatada, T.; Mizumaki, H.; Mura, H.; Yoshino, H.; Kano, Y.; Kobayashi, M.; Morishita, E.; Fushida, N.; Matsushita, T.; Mizuguchi, K.; Ikeda, H.; Nannya, Y.; Ogawa, S.; Hosomichi, K.; Doki, N.; Katayama, Y.; Koike, T.; Matsuoka, K.-I.; Nishida, T.; Takahashi, Y.; Kataoka, K.; Nakazawa, H.; Ueda, Y.; Fukuda, T.; Ichinohe, T.; Ishimaru, F.; Onizuka, M.; Atsuta, Y.; Miyamoto, T.,…	Tatsuya (56262243900); Hatada	Tatsuya (60088715600); Mizumaki	Hiroki (57209243209); Mura	Hiroki (60088684200); Yoshino	Hiroki (60088652100); Kano	Yui (60088747800); Kobayashi	Miku (59263248100); Morishita	Eriko (7005692962); Fushida	Natsumi (57219944562); Matsushita	Takashi (35765614000); Mizuguchi	Keishi (57201422103); Ikeda	Hiroko (35350474200); Nannya	Yasuhito (6602259481); Ogawa	Seishi (35371312200); Hosomichi	Kazuyoshi (6603222192); Doki	Noriko (6701739770); Katayama	Yuta (7402294136); Koike	Takashi (35794492400); Matsuoka	Kenichi (55602095500); Nishida	Tetsuya (7402547486); Takahashi	Yoshiyuki (55628563009); Kataoka	Keisuke (24179140900); Nakazawa	Hideyuki (57204454042); Ueda	Yasunori (7403977595); Fukuda	Takahiro (14071140500); Ichinohe	Tatsuo (55328995500); Ishimaru	Fumihiko (7004043042); Onizuka	Makoto (58433719200); Atsuta	Yoshiko (7005418665);" Miyamoto	Toshihiro (7403473268)""	57212923876";56262243900;60088715600;57209243209;60088684200;60088652100;60088747800;59263248100;7005692962;57219944562;35765614000;57201422103;35350474200;6602259481;35371312200;6603222192;6701739770;7402294136;35794492400;55602095500;7402547486;55628563009;24179140900;57204454042;7403977595;14071140500;55328995500;7004043042;58433719200;7005418665;" 7403473268""	Prevalence and outcome of VEXAS syndrome in unrelated hematopoietic cell transplantation for bone marrow failure""	2025""	Clinical and Experimental Medicine""	25""	1""	300""	"	"	0""	10.1007/s10238-025-01832-7""	https://www.scopus.com/inward/record.uri?eid=2-s2.0-105015274926&doi=10.1007%2Fs10238-025-01832-7&partnerID=40&md5=ee23b37bee66576dfedb6c7880d93d17""	Department of Hematology	Kanazawa University Hospital	Kanazawa	Ishikawa	Japan"; Innovative Clinical Research Center	Kanazawa University	Kanazawa
Hardefeldt, L.; Thomas, K.; Page, S.; Norris, J.; Browning, G.; El-Hage, C.; Stewart, A.; Gilkerson, J.; Muscatello, G.; Verwilghen, D.; van Galen, G.; Bauquier, J.; Cuming, R.; Reynolds, B.; Whittaker, C.; Wilkes, E.; Clulow, J.; Burden, C.; Begg, L.,"Hardefeldt, Laura Y. (16238608700); Thomas	K. (60086760500); Page	Stephen W. (7202643202); Norris	Jacqueline Marie (7401776731); Browning	Glenn F. (7102201704); El-Hage	C. M. (8356106800); Stewart	Allison Jean (7403497092); Gilkerson	James Rudkin (6701908745); Muscatello	Gary (14622831300); Verwilghen	Denis R.V.G. (24538004100); van Galen	Gaby (23095963100); Bauquier	J. R. (56600793900); Cuming	Rosemary S. (56515199000); Reynolds	Benjamin David (57208530388); Whittaker	Cameron J.G. (57213803416); Wilkes	E. J.A. (56017165900); Clulow	J. (60086762000); Burden	Chelsie A. (56567861800);" Begg	L. M. (57054146700)""	16238608700";60086760500;7202643202;7401776731;7102201704;8356106800;7403497092;6701908745;14622831300;24538004100;23095963100;56600793900;56515199000;57208530388;57213803416;56017165900;60086762000;56567861800;" 57054146700""	Antimicrobial prescribing guidelines for horses in Australia""	2025""	Australian Veterinary Journal""	103""	12""	"	781""	889""	0""	10.1111/avj.70003""	https://www.scopus.com/inward/record.uri?eid=2-s2.0-105015160248&doi=10.1111%2Favj.70003&partnerID=40&md5=cc57416957cfec96dec91e83db0bc5d6""	Melbourne Veterinary School	Asia Pacific Centre for Animal Health	Melbourne	VIC	Australia"; Environment and Veterinary Sciences	Charles Sturt University	Bathurst	NSW	Australia; Advanced Veterinary Therapeutics	Sydney	NSW	Australia; The University of Sydney	Sydney	NSW	Australia; UQ Vets	The University of Queensland	Brisbane	QLD	Australia; Goulburn Valley Equine Hospital Pty Ltd
Yang, T.; Zhang, F.; Zheng, G.; Yang, D.; Wu, L.; Jia, X.; Zhu, G.; Tang, L.,"Yang, Tongyu (57441250800); Zhang	Feizhou (57211435607); Zheng	Guimei (18736560300); Yang	Dehua (57189626873); Wu	Lei (56477601500); Jia	Xuan (55747685400); Zhu	Guohong (7402633396);" Tang	Lanfang (35312719700)""	57441250800";57211435607;18736560300;57189626873;56477601500;55747685400;7402633396;" 35312719700""	Clinical characteristics of SFTPC gene mutations in children: a single-center experience""	2025""	Italian Journal of Pediatrics""	51""	1""	266""	"	"	0""	10.1186/s13052-025-02101-9""	https://www.scopus.com/inward/record.uri?eid=2-s2.0-105014921096&doi=10.1186%2Fs13052-025-02101-9&partnerID=40&md5=9e8949a654b5c31072432c9fce4ac409""	Department of Pulmonology	Zhejiang University School of Medicine	Hangzhou	Zhejiang	China"; Department of Radiology	Zhejiang University School of Medicine	Hangzhou	Zhejiang	China; Department of Endoscopy Center	Zhejiang University School of Medicine	Hangzhou	Zhejiang	China;" National Clinical Research Center for Child Health	Hangzhou	Zhejiang	China""	Yang	Tongyu	Department of Pulmonology	Zhejiang University School of Medicine	Hangzhou	Zhejiang	China	National Clinical Research Center for Child Health	Hangzhou	Zhejiang	China"; Zhang	Feizhou	Department of Pulmonology	Zhejiang University School of Medicine
Chtourou, S.; Hammami, F.; Chakroun, A.; Boudaouara, O.; Sellami-Boudawara, T.; Koubaa, M.; Ben Jemâa, M.B.,"Chtourou, Sirine (60074860000); Hammami	Fatma (57216704766); Chakroun	Amal (57220589418); Boudaouara	Ons (57188649598); Sellami-Boudawara	Tahia (10340615400); Koubaa	Makram (36716100200);" Ben Jemâa	Mounir (6602630630)""	60074860000";57216704766;57220589418;57188649598;10340615400;36716100200;" 6602630630""	Bone marrow cryptococcosis in an HIV-infected patient: A case report and literature review""	2025""	Journal of Medical Mycology""	35""	4""	101572""	"	"	0""	10.1016/j.mycmed.2025.101572""	https://www.scopus.com/inward/record.uri?eid=2-s2.0-105014366289&doi=10.1016%2Fj.mycmed.2025.101572&partnerID=40&md5=260330484d2b1b4ec11fbbaf1073fa4f""	Department of Infectious Diseases	CHU Hedi-Chaker	Sfax	Tunisia";" Department of Pathology	CHU Habib Bourguiba	Sfax	Tunisia""	Chtourou	Sirine	Department of Infectious Diseases	CHU Hedi-Chaker	Sfax	Tunisia"; Hammami	Fatma	Department of Infectious Diseases	CHU Hedi-Chaker	Sfax	Tunisia; Chakroun	Amal	Department of Infectious Diseases	CHU Hedi-Chaker	Sfax	Tunisia; Boudaouara	Ons	Department of Pathology	CHU Habib Bourguiba	Sfax	Tunisia; Sellami-Boudawara	Tahia	Department of Pathology	CHU Habib Bourguiba
Tang, X.-Z.; Ma, Y.; Ma, Y.; Chen, Q.; Zou, L.-P.; Fu, X.-Y.; Huang, T.; Tang, S.-J.; Wu, G.-H.,"Tang, Xianzhen (57218614985); Ma	Yan (56019975500); Ma	Yao (59610505800); Chen	Qing (57211660081); Zou	Liping (57363521400); Fu	Xiaoyan (57218615386); Huang	Tao (57218615136); Tang	Shenjie (7403432968);" Wu	Guihui (57215346453)""	57218614985";56019975500;59610505800;57211660081;57363521400;57218615386;57218615136;7403432968;" 57215346453""	Epidemiology of tuberculosis and HIV coinfection among inpatients in chengdu	china	2018–2022""	2025""	BMC Infectious Diseases""	25""	1""	1043""	"	"	1""	10.1186/s12879-025-11316-4""	https://www.scopus.com/inward/record.uri?eid=2-s2.0-105013554095&doi=10.1186%2Fs12879-025-11316-4&partnerID=40&md5=f553d5c7236bc6a4562a9bac0d8ca458""	Department of Tuberculosis	Public Health Clinical Center of Chengdu	Chengdu	Sichuan	China"; China Academy of Chinese Medical Sciences	Beijing	Beijing	China; Institute of Basic Research in Clinical Medicine	China Academy of Chinese Medical Sciences	Beijing	Beijing	China;" Beijing Chest Hospital	Capital Medical University	Beijing	China""	Tang	Xianzhen	Department of Tuberculosis	Public Health Clinical Center of Chengdu	Chengdu	Sichuan	China"; Ma	Yan	China Academy of Chinese Medical Sciences	Beijing	Beijing	China
Da, F.; Cao, Y.; Guo, P.; Zhang, Y.; He, Y.; Li, Q.; Tan, W.; Hou, H.; Tang, X.; Zhao, H.; Li, L.,"Da, Fenqi (59443273700); Cao	Yi (57218290828); Guo	Pengle (55565801800); Zhang	Yeyang (58209200000); He	Yaozu (57309276600); Li	Quanmin (59904909300); Tan	Weiran (60045918600); Hou	Huijun (59442214900); Tang	Xiaoping (8442040100); Zhao	Heping (57211870214);" Li	Linghua (56094059100)""	59443273700";57218290828;55565801800;58209200000;57309276600;59904909300;60045918600;59442214900;8442040100;57211870214;" 56094059100""	Factors associated with cryptococcal capsular antigen positivity among people living with HIV: a retrospective observational cohort study""	2025""	BMC Infectious Diseases""	25""	1""	1014""	"	"	1""	10.1186/s12879-025-11417-0""	https://www.scopus.com/inward/record.uri?eid=2-s2.0-105013300949&doi=10.1186%2Fs12879-025-11417-0&partnerID=40&md5=678dc9965d5e1cac71e76cf83c6832c6""	Infectious Disease Center	Guangzhou Medical University	Guangzhou	Guangdong	China"; Guangzhou Medical University	Guangzhou	Guangdong	China; Department of Infectious Diseases	Guangzhou Medical University	Guangzhou	Guangdong	China;" Department of Infectious Diseases	South China University of Technology	Guangzhou	Guangdong	China""	Da	Fenqi	Infectious Disease Center	Guangzhou Medical University	Guangzhou	Guangdong	China	Guangzhou Medical University	Guangzhou	Guangdong	China"; Cao
Tian, R.; Weng, Z.; Liang, H.; Zhang, C.; He, Q.; Li, J.; Zhang, R.; Yin, X.; Deng, D.; Hong, L.; Gu, S.; Zhan, Z.,"Tian, Ruicheng (57201029782); Weng	Zihan (59836320500); Liang	Huisheng (59207560200); Zhang	Chengchen (57217037391); He	Qiao (57193883822); Li	Jing (59658685500); Zhang	Rui (59758608900); Yin	Xiaowan (57200644469); Deng	Dan (57203253235); Hong	Li (57205617360); Gu	Song (55325350200);" Zhan	Zhiyan (57206482930)""	57201029782";59836320500;59207560200;57217037391;57193883822;59658685500;59758608900;57200644469;57203253235;57205617360;55325350200;" 57206482930""	Oncogenic GOPC-ROS1 fusion promotes the formation of lymphatic malformations by impairing tight junction and its crizotinib resistance through repressing ferroptosis""	2025""	Biochemical Pharmacology""	242""	"	117243""	"	"	2""	10.1016/j.bcp.2025.117243""	https://www.scopus.com/inward/record.uri?eid=2-s2.0-105013299961&doi=10.1016%2Fj.bcp.2025.117243&partnerID=40&md5=ef416a08883a7ff330798cae98f397bb""	Department of Dermatology	Shanghai Children's Medical Center	Shanghai	China"; Department of Information	Shanghai Children's Medical Center	Shanghai	China; Department of Gynecology	Fudan University	Shanghai	China; Clinical Research Center	Shanghai Children's Medical Center	Shanghai	China; Department of Pathology	Shanghai Children's Medical Center	Shanghai	China; Department of Clinical Nutrition	Shanghai Children's Medical Center	Shanghai	China; Department of Laboratory Medicine	China Medical University Shenyang	Shenyang	Liaoning	China;" Department of General Surgery	Shanghai Children's Medical Center	Shanghai	China""
Rivet, V.; Joseph, A.; Arrestier, R.; Calvet, L.; Moreau, A.-S.; Bureau, C.; Argaud, L.; Gabarre, P.; Zuber, B.; Raphalen, J.-H.; Pons, S.; Clère-Jehl, R.; Zafrani, L.,"Rivet, Valentin (60035961400); Joseph	Adrien (57192879200); Arrestier	Romain (57120098100); Calvet	Laure (36522335500); Moreau	Anne Sophie (56567555100); Bureau	Côme (15820429900); Argaud	Laurent (6603381362); Gabarre	Paul (57201465801); Zuber	Benjamin (26024001200); Raphalen	Jean Herlé (57193008723); Pons	Stéphanie (57214717089); Clère-Jehl	Raphaël (57192382577);" Zafrani	Lara (28168124600)""	60035961400";57192879200;57120098100;36522335500;56567555100;15820429900;6603381362;57201465801;26024001200;57193008723;57214717089;57192382577;" 28168124600""	Immunosuppressive therapy management during sepsis in kidney transplant recipients: a prospective multicenter study""	2025""	Annals of Intensive Care""	15""	1""	116""	"	"	2""	10.1186/s13613-025-01523-2""	https://www.scopus.com/inward/record.uri?eid=2-s2.0-105012928801&doi=10.1186%2Fs13613-025-01523-2&partnerID=40&md5=e5faba4993620e50fbc1d42f88929d59""	Medical Intensive Care Unit	Hôpital Saint-Louis	Paris	France"; Medical and Surgical Intensive Care Unit	Hopital Ambroise Pare	Boulogne-Billancourt	Boulogne-Billancourt	France; Medical Intensive Care Unit	Hôpital Henri Mondor	Creteil	France; Medical Intensive Care Unit	Centre Hospitalier Universitaire de Clermont-Ferrand	Clermont-Ferrand	Auvergne-Rhone-Alpes	France; Intensive Care Unit	Université de Lille	Lille	Hauts-de-France	France; Medical Intensive Care Unit	AP-HP Assistance Publique - Hopitaux de Paris	Paris	France; Medical Intensive Care Unit	Hopital Edouard Herriot	Lyon	France; Medical Intensive Care Unit
Silveri, O.C.; Ghosheh, F.,"Silveri, Olivia C. (57829144500);" Ghosheh	Feras (60026800600)""	57829144500";" 60026800600""	Rare Complication of Renal Torsion in Autosomal Dominant Polycystic Kidney Disease following an Intraperitoneal Kidney Transplantation""	2025""	Case Reports in Nephrology and Dialysis""	15""	1""	"	150""	160""	0""	10.1159/000546881""	https://www.scopus.com/inward/record.uri?eid=2-s2.0-105012397001&doi=10.1159%2F000546881&partnerID=40&md5=21eb8e2ece67f91e79d017fb535cd69a""	The Edward Via College of Osteopathic Medicine	Blacksburg	VA	United States";" Internal Medicine/Nephrology	LewisGale Hospital Montgomery	Blacksburg	VA	United States""	Silveri	Olivia C.	The Edward Via College of Osteopathic Medicine	Blacksburg	VA	United States";" Ghosheh	Feras	The Edward Via College of Osteopathic Medicine	Blacksburg	VA	United States	Internal Medicine/Nephrology	LewisGale Hospital Montgomery	Blacksburg	VA	United States""	Abstract – Autosomal dominant polycystic kidney disease (ADPKD) is present in individuals with chronic renal disease due to bilateral renal cysts. This case report describes the progression of the disease with the rare complication of renal torsion of the transplanted kidney in a patient with ADPKD. To our knowledge	this clinical incidence of renal torsion posttransplant has only been reported in 40 cases in the literature	of which only 3 cases involved ADPKD with two intraperitoneal and one retroperitoneal kidney allograft. The allografts in these 3 cases were salvaged by performing a nephropexy	while our novel case of intraperitoneal renal torsion in ADPKD resulted in loss of allograft viability. A 51-year-old female patient received a living	unrelated donor kidney transplant for end-stage renal disease secondary to ADPKD. She underwent a bilateral native nephrectomy 3 years later. Five years posttransplant	the patient presented to the hospital with significant right lower quadrant abdominal discomfort	oliguria	and nausea. Following admission to the transplant service	she underwent an exploratory laparotomy which revealed a 180-degree counterclockwise torsion of the transplanted intraperitoneal kidney. Renal detorsion was attempted";" however	extensive renal infarction occurred	resulting in poor transplant viability. Currently	the patient is undergoing hemodialysis 3 times a week with a plan for re-transplantation when stable. The patient is continuing her immunosuppression regimen and prophylaxis in preparation for a future transplantation. Due to the rare incidence of renal torsion posttransplantation in ADPKD
Chari, R.; Abdelghany, Y.; Purcell, M.; Kenaa, B.,"Chari, Rohit R. (57211284455); Abdelghany	Youmna (57214814631); Purcell	Madeleine G. (57221709820);" Kenaa	Blaine (57211925962)""	57211284455";57214814631;57221709820;" 57211925962""	Rituximab induced lung injury""	2025""	BMC Pulmonary Medicine""	25""	1""	359""	"	"	2""	10.1186/s12890-025-03802-x""	https://www.scopus.com/inward/record.uri?eid=2-s2.0-105011986244&doi=10.1186%2Fs12890-025-03802-x&partnerID=40&md5=3d41e6aa2651846e3f487c40ab845ea2""	University of Maryland School of Medicine	Baltimore	MD	United States";" University of Maryland School of Medicine	Baltimore	MD	United States""	Chari	Rohit R.	University of Maryland School of Medicine	Baltimore	MD	United States"; Abdelghany	Youmna	University of Maryland School of Medicine	Baltimore	MD	United States; Purcell	Madeleine G.	University of Maryland School of Medicine	Baltimore	MD	United States;" Kenaa	Blaine	University of Maryland School of Medicine	Baltimore	MD	United States	University of Maryland School of Medicine	Baltimore	MD	United States""	Background: Rituximab is a chimeric human-mouse immunoglobulin monoclonal antibody with high affinity for CD20 surface antigens expressed by pre-B and B cells that is commonly used as the mainstay for the treatment of B cell non-Hodgkin’s lymphomas	including diffuse large B-cell lymphoma (DLBCL). As the drug has become more widely used
Boyles, T.; Bowen, A.C.; Chomba, R.; Nel, J.; Davis, J.S.; Tong, S.Y.C.,"Boyles, Tom H. (19933574200); Bowen	Asha C. (55486698100); Chomba	Rispah N. (57220065549); Nel	Jeremy Stephen (56517778000); Davis	Joshua S. (57203643851);" Tong	Steven Y.C. (57798866900)""	19933574200";55486698100;57220065549;56517778000;57203643851;" 57798866900""	Inclusion of a low- and middle-income country site in the Staphylococcus aureus Network Adaptive Platform trial: experiences from Johannesburg""	2025""	Clinical Microbiology and Infection""	31""	12""	"	1948""	1950""	0""	10.1016/j.cmi.2025.06.032""	https://www.scopus.com/inward/record.uri?eid=2-s2.0-105011667279&doi=10.1016%2Fj.cmi.2025.06.032&partnerID=40&md5=916cf5903ee0cdbe0b60e936b787faac""	Clinical HIV Research Unit	University of the Witwatersrand Faculty of Health Sciences	Johannesburg	Gauteng	South Africa"; Perth Children's Hospital	Perth	WA	Australia; The Kids Research Institute Australia	Perth	WA	Australia; Division of Paediatrics	UWA Medical School	Perth	WA	Australia; Department of Clinical Microbiology and Infectious Diseases	School of Pathology	Johannesburg	Gauteng	South Africa; Clinical Microbiology Laboratory	Helen Joseph Hospital	Johannesburg	Gauteng	South Africa; Department of Medicine	University of the Witwatersrand Faculty of Health Sciences	Johannesburg	Gauteng	South Africa; School of Medicine and Public Health	Callaghan	NSW	Australia; Menzies School of Health Research	Darwin	NT
Zhou, Q.; Sun, H.; Fan, S.; Luo, L.; Ji, J.; Jiang, Z.; Min, H.,"Zhou, Qiwen (58540361800); Sun	Hao (60006422600); Fan	Shanshan (59213778800); Luo	Lan (60007095100); Ji	Jianhua (60006557600); Jiang	Zejiao (60006692500);" Min	Haiyan (59065605100)""	58540361800";60006422600;59213778800;60007095100;60006557600;60006692500;" 59065605100""	Research trends between acquired immune deficiency syndrome and hematological malignancies: a bibliometric analysis""	2025""	Discover Oncology""	16""	1""	1380""	"	"	0""	10.1007/s12672-025-03228-1""	https://www.scopus.com/inward/record.uri?eid=2-s2.0-105011196611&doi=10.1007%2Fs12672-025-03228-1&partnerID=40&md5=4b8b4126821d21e218dbb5b729ddec12""	Department of Hematology and Oncology	Yunnan Provincial Hospital of Infection Disease/ Yunnan AIDS Care Center/ Yunnan Mental Health Center	Kunming	Yunnan	China""	Zhou	Qiwen	Department of Hematology and Oncology	Yunnan Provincial Hospital of Infection Disease/ Yunnan AIDS Care Center/ Yunnan Mental Health Center	Kunming	Yunnan	China"; Sun	Hao	Department of Hematology and Oncology	Yunnan Provincial Hospital of Infection Disease/ Yunnan AIDS Care Center/ Yunnan Mental Health Center	Kunming	Yunnan	China; Fan	Shanshan	Department of Hematology and Oncology	Yunnan Provincial Hospital of Infection Disease/ Yunnan AIDS Care Center/ Yunnan Mental Health Center	Kunming	Yunnan	China; Luo	Lan	Department of Hematology and Oncology	Yunnan Provincial Hospital of Infection Disease/ Yunnan AIDS Care Center/ Yunnan Mental Health Center	Kunming	Yunnan	China; Ji	Jianhua
Oosawa, A.; Kurosaki, A.; Miyamoto, A.; Hanada, S.; Nei, Y.; Nakahama, H.; Takahashi, Y.; Mitsumura, T.; Takaya, H.; Baba, T.; Iwasawa, T.; Hori, M.; Kido, S.; Ogura, T.; Tomiyama, N.; Kishi, K.; Tamaoka, M.,"Oosawa, Akira (56454141900); Kurosaki	Atsuko (7003758765); Miyamoto	Atsushi (57220175592); Hanada	Shigeo (36439422000); Nei	Yuichiro (56681120500); Nakahama	Hiroshi (57220004794); Takahashi	Yui (56303527800); Mitsumura	Takahiro (57205109003); Takaya	Hisashi (13406441200); Baba	Tomohisa (7402064305); Iwasawa	Tae (7006583422); Hori	Masatoshi (7403441845); Kido	Shoji (7004389358); Ogura	Takashi (55606050600); Tomiyama	Noriyuki (7006024942); Kishi	Kazuma (57204733599);" Tamaoka	Meiyo (57582978400)""	56454141900";7003758765;57220175592;36439422000;56681120500;57220004794;56303527800;57205109003;13406441200;7402064305;7006583422;7403441845;7004389358;55606050600;7006024942;57204733599;" 57582978400""	Deep-learning-based 3D content-based image retrieval system on chest HRCT: Performance assessment for interstitial lung diseases and usual interstitial pneumonia""	2025""	European Journal of Radiology Open""	15""	"	100670""	"	"	1""	10.1016/j.ejro.2025.100670""	https://www.scopus.com/inward/record.uri?eid=2-s2.0-105011185571&doi=10.1016%2Fj.ejro.2025.100670&partnerID=40&md5=b784fb0d377a04ee2a80b016aeab4c7f""	Medical Systems Research & Development Center	FUJIFILM Corporation	Minato	Tokyo	Japan"; Department of Diagnostic Radiology	Fukujuji Hospital	Kiyose	Tokyo	Japan; Department of Respiratory Medicine	Toranomon Hospital	Minato	Tokyo	Japan; Department of Respiratory Medicine	Toranomon Hospital	Minato	Tokyo	Japan; Department of Respiratory Medicine	Kanagawa Cardiovascular and Respiratory Center	Yokohama	Kanagawa	Japan; Department of Radiology
Encarnacion, J.A.; Hernández, A.L.; López, G.L.; Alonso-Romero, J.L.; de la Fuente Muñoz, M.I.; Cánovas, E.C.; Carreño, P.R.; Royo-Villanova, M.; Manso, C.,"Encarnacion, Juan Antonio (57359733500); Hernández	A. León (60004301200); López	G. Litrán (60004139900); Alonso-Romero	José Luis (6507707476); de la Fuente Muñoz	M. I. (60004140000); Cánovas	E. Cárdenas (60004466400); Carreño	Paula Ruiz (59255135100); Royo-Villanova	Mario (35070350100);" Manso	Clara (58310011600)""	57359733500";60004301200;60004139900;6507707476;60004140000;60004466400;59255135100;35070350100;" 58310011600""	Probable chronic lymphocytic inflammation with pontine perivascular enhancement responsive to steroids syndrome: management with corticosteroids and intravenous immunoglobulin—a case report""	2025""	Journal of Medical Case Reports""	19""	1""	351""	"	"	1""	10.1186/s13256-025-05402-z""	https://www.scopus.com/inward/record.uri?eid=2-s2.0-105011036330&doi=10.1186%2Fs13256-025-05402-z&partnerID=40&md5=65ce9f566ea6fbf71d0a0bb21de9a46c""	Hospital Clínico Universitario Virgen de la Arrixaca	Murcia	Murcia	Spain"; Hospital Clínico Universitario Virgen de la Arrixaca	Murcia	Murcia	Spain; Instituto Murciano de Investigación Biosanitaria	Murcia	Murcia	Spain; Hospital Clínico Universitario Virgen de la Arrixaca	Murcia	Murcia	Spain; Hospital Clínico Universitario Virgen de la Arrixaca	Murcia	Murcia	Spain;" Servicio de Medicina Intensiva	Hospital Clínico Universitario Virgen de la Arrixaca	Murcia	Murcia	Spain""	Encarnacion	Juan Antonio	Hospital Clínico Universitario Virgen de la Arrixaca	Murcia	Murcia	Spain	Hospital Clínico Universitario Virgen de la Arrixaca	Murcia	Murcia
Lu, X.; Zhang, H.; Zhang, Y.; Tang, K.; Jin, H.,"Lu, Xinyi (58182001500); Zhang	Hanlin (57204590671); Zhang	Yuqiao (59980826500); Tang	Keyun (57215963902);" Jin	Hongzhong (35388536000)""	58182001500";57204590671;59980826500;57215963902;" 35388536000""	Characteristics and risk factors for infection in hospitalized patients with moderate to severe pemphigus: a retrospective study of 102 patients""	2025""	Archives of Dermatological Research""	317""	1""	824""	"	"	1""	10.1007/s00403-025-04326-4""	https://www.scopus.com/inward/record.uri?eid=2-s2.0-105009970268&doi=10.1007%2Fs00403-025-04326-4&partnerID=40&md5=b108f8e43f4990ca9e7361163ddc7825""	National Clinical Research Center for Dermatologic and Immunologic Diseases	Peking Union Medical College Hospital	Beijing	China""	Lu	Xinyi	National Clinical Research Center for Dermatologic and Immunologic Diseases	Peking Union Medical College Hospital	Beijing	China"; Zhang	Hanlin	National Clinical Research Center for Dermatologic and Immunologic Diseases	Peking Union Medical College Hospital	Beijing	China; Zhang	Yuqiao	National Clinical Research Center for Dermatologic and Immunologic Diseases	Peking Union Medical College Hospital	Beijing	China; Tang	Keyun	National Clinical Research Center for Dermatologic and Immunologic Diseases	Peking Union Medical College Hospital	Beijing	China;" Jin	Hongzhong	National Clinical Research Center for Dermatologic and Immunologic Diseases	Peking Union Medical College Hospital	Beijing	China""	Infection remains the leading cause of mortality in pemphigus	particularly among hospitalized patients with moderate-to-severe disease. This retrospective cohort study analyzed 102 pemphigus inpatients (mean age 52 years	female: male = 1.5:1) treated between 2017 and 2023
Fujishima, S.,"Fujishima, Seitaro (59979419800)","59979419800","Current corticosteroid therapeutic strategy for community-acquired pneumonia in adults: indications, dosage, and timing","2025","Journal of Intensive Care","13","1","37","","","1","10.1186/s40560-025-00809-8","https://www.scopus.com/inward/record.uri?eid=2-s2.0-105009915341&doi=10.1186%2Fs40560-025-00809-8&partnerID=40&md5=36262e79ec…	the recommended timing	dosage	and duration vary. Although combination therapy with hydrocortisone and fludrocortisone is a potential option	further direct evidence is needed. Biomarkers such as C-reactive protein and	in the near future	insights into corticosteroid-related immune repair mechanisms in COVID-19 may aid in identifying corticosteroid-responsive phenotypes. © The Author(s) 2025.""	Acute respiratory distress syndrome"; Community-acquired pneumonia; COVID-19; Dexamethasone; Glucocorticoids; Guidelines; Mineralocorticoids; Sepsis;" Septic shock""	biological marker"; C reactive protein; corticosteroid; dexamethasone; fludrocortisone; glucocorticoid; hydrocortisone; mineralocorticoid; adult; antimicrobial therapy; clinical practice guideline; community acquired pneumonia; controlled study; coronavirus disease 2019; corticosteroid therapy; drug therapy; human; Human immunodeficiency virus infection; hypoxemia; mortality rate; mycosis; pharma…	"	C reactive protein	9007-41-4"; dexamethasone	50-02-2; fludrocortisone	127-31-1;" hydrocortisone	50-23-7""	"	"	"	"	Dinh	Aurélien	Update of guidelines for management of Community Acquired pneumonia in adults by the French Infectious Disease Society (SPILF) and the French-Speaking Society of Respiratory Diseases (SPLF): Endorsed by the French intensive care society (SRLF)	the French microbiology society (SFM)	the French radiology society (SFR) and the French emergency society (SFMU)	Respiratory Medicine and Research	87	(2025)"; Jrs Guideline for the Management of Pneumonia in Adults 2024 Writing Committee the Jrs Guideline for the Management of Pneumonia in Adults	(2024); Martín-Loeches	Ignacio	ERS/ESICM/ESCMID/ALAT guidelines for the management of severe community-acquired pneumonia	Intensive Care Medicine	49	6	pp. 615-632	(2023); Shime	Nobuaki	The Japanese Clinical Practice Guidelines for Management of Sepsis and Septic Shock 2024	Journal of Intensive Care	13	1	(2025); Evans	Laura E.	Surviving Sepsis Campaign: International Guidelines for Management of Sepsis and Septic Shock 2021	Critical Care Medicine	49	11	pp. E1063-E1143	(2021); Fan	Eddy	An Update on Management of Adult Patients with Acute Respiratory Distress Syndrome: An Official American Thoracic Society Clinical Practice Guideline
Sun, X.; Zhang, P.; Zhang, K.,"Sun, Xiaoyan (57215642428); Zhang	Peng (55547108899);" Zhang	Kaiyu (14072229300)""	57215642428";55547108899;" 14072229300""	Differentiation of Pneumocystis jirovecii pneumonia from colonization: a clinical decision framework incorporating risk stratification and next-generation sequencing thresholds""	2025""	BMC Infectious Diseases""	25""	1""	874""	"	"	0""	10.1186/s12879-025-11235-4""	https://www.scopus.com/inward/record.uri?eid=2-s2.0-105009715240&doi=10.1186%2Fs12879-025-11235-4&partnerID=40&md5=3ded1f3346115c765b9cd5827d63c230""	Center for Pathogen Biology and Infectious Diseases	The First Bethune Hospital of Jilin University	Changchun	Jilin	China""	Sun	Xiaoyan	Center for Pathogen Biology and Infectious Diseases	The First Bethune Hospital of Jilin University	Changchun	Jilin	China"; Zhang	Peng	Center for Pathogen Biology and Infectious Diseases	The First Bethune Hospital of Jilin University	Changchun	Jilin	China;" Zhang	Kaiyu	Center for Pathogen Biology and Infectious Diseases	The First Bethune Hospital of Jilin University	Changchun	Jilin	China""	Objective: To delineate the clinical differences between Pneumocystis jirovecii pneumonia (PJP) and colonization	identify independent risk factors associated with PJP development	and construct a multidimensional diagnostic model to address the ongoing clinical challenge of accurately distinguishing P. jirovecii infection status in practice. Materials and methods: This retrospective study analyzed the clinical characteristics	imaging findings	and laboratory parameters of patients who tested positive for P. jirovecii by next-generation sequencing (NGS) at the First Hospital of Jilin University between January 2014 and October 2024. Multivariable logistic regression was performed to determine independent predictors of PJP. Results: Of the 292 patients included in the analysis (210 diagnosed with PJP and 82 classified as colonized)	those with PJP had significantly higher rates of immunosuppression (64.4% vs. 9.9%	P < 0.001) and markedly increased P. jirovecii sequence counts from NGS (median: 1	686 vs. 4	P < 0.001).Human immunodeficiency virus coinfection	decreased lymphocyte count	elevated BDG levels
Ali, S.B.; Gurnari, C.,"Ali, Syed B. (57221797637);" Gurnari	Carmelo (57193087959)""	57221797637";" 57193087959""	Infections in VEXAS syndrome: a systematic review of the literature""	2025""	Current Research in Translational Medicine""	73""	4""	103524""	"	"	4""	10.1016/j.retram.2025.103524""	https://www.scopus.com/inward/record.uri?eid=2-s2.0-105008770030&doi=10.1016%2Fj.retram.2025.103524&partnerID=40&md5=7972ae28e42b3abc7986a9a5b10de834""	Department of Clinical Immunology and Allergy	Flinders Medical Centre	Adelaide	SA	Australia"; College of Medicine and Public Health	Adelaide	SA	Australia; School of Biomedical Sciences	The University of Adelaide	Adelaide	SA	Australia; Department of Translational Hematology and Oncology Research	Taussig Cancer Center	Cleveland	OH	United States;" Department of Biomedicine and Prevention	Università degli Studi di Roma """"Tor Vergata""""	Rome	RM	Italy""	Ali	Syed B.	Department of Clinical Immunology and Allergy	Flinders Medical Centre	Adelaide	SA	Australia	College of Medicine and Public Health	Adelaide	SA	Australia	School of Biomedical Sciences	The University of Adelaide	Adelaide	SA	Australia";" Gurnari
Wang, H.; Zhao, B.,"Wang, Huyan (57729579600);" Zhao	Baojing (59939282500)""	57729579600";" 59939282500""	Diagnostic value of bronchoalveolar lavage fluid metagenomic next-generation sequencing for pulmonary infections in patients with connective tissue disease: A retrospective study""	2025""	Scientific Reports""	15""	1""	20042""	"	"	0""	10.1038/s41598-025-02472-3""	https://www.scopus.com/inward/record.uri?eid=2-s2.0-105007832969&doi=10.1038%2Fs41598-025-02472-3&partnerID=40&md5=3fcacdb22e3a152d81b77b8f3261520f""	Department of Rheumatology	Ningbo University	Ningbo	Zhejiang	China""	Wang	Huyan	Department of Rheumatology	Ningbo University	Ningbo	Zhejiang	China";" Zhao	Baojing	Department of Rheumatology	Ningbo University	Ningbo	Zhejiang	China""	Pulmonary infection is common in connective tissue diseases (CTDs) patients because of immunodeficiency. The basic characteristics of pathogens in this set of patients may differs from immunocompetent patients and largely unclear. We aimed to understand these characteristics by metagenomic next-generation sequencing (mNGS) detection in bronchoalveolar lavage fluid (BALF) from CTDs and explored th…	whether accompanied with interstitial lung disease	comparison between performance of mNGS and CMT	and distribution of clinically relevant pathogens	etc. Of the 81 cases	62 were clinically diagnosed with pulmonary infection. Among all patients	idiopathic inflammatory myopathy accounted for the highest proportion of cases infected	especially anti-MDA5 dermatomyositis and anti-synthetase syndrome. Patients in the pulmonary infection group had been previously treated with higher percentages of anti-rheumatic drugs than those in the non-infection group. The sensitivity of mNGS was higher than that of CMT (80.6% vs. 66.1%). Among the microbes detected by mNGS	the most common bacterial pathogen was Pseudomonas aeruginosa	and the most frequently fungi was Pneumocystis jirovecii. As for the specific pathogens	mNGS had great advantages over CMT in identifying Pneumocystis jirovecii. Idiopathic inflammatory myopathy was the disease most susceptible to pulmonary infections among CTDs. mNGS showed high efficiency for the detection of pathogens that cause pneumonia in BALF from patients with CTDs	especially for Pneumocystis jirovecii. © The Author(s) 2025.""	Bronchoalveolar lavage fluids"; Connective tissue disease; Metagenomic next-generation sequencing;" Pulmonary infection""	adult"; aged; bronchoalveolar lavage fluid; complication; connective tissue disease; diagnosis; female; high throughput sequencing; human; male; metagenomics; microbiology; middle aged; procedures; respiratory tract infection; retrospective study; Adult; Aged; Bronchoalveolar Lavage Fluid; Connective Tissue Diseases; Female; High-Throughput Nucleotide Sequencing; Humans; Male; Metagenomics; Middl…	"	"	"	"
Tian, Z.; Tang, W.; Wen, L.; He, Z.; Fang, Y.; Fan, Y.; Peng, Y.; Xu, L.; Li, B.; Chen, X.,"Tian, Zhongqiu (59937905200); Tang	Wenfang (59938261900); Wen	Long (59937905300); He	Zhixiong (59139862100); Fang	Yanyan (59938088800); Fan	Yubin (57218271230); Peng	Yan (59937905400); Xu	Linyan (59937905500); Li	Bin (59937190700);" Chen	Xuelian (59937006900)""	59937905200";59938261900;59937905300;59139862100;59938088800;57218271230;59937905400;59937905500;59937190700;" 59937006900""	Causal relationships between immune cell subtypes and risk of Pneumocystis pneumonia and lung cancer: a Mendelian randomization study""	2025""	Discover Oncology""	16""	1""	1014""	"	"	0""	10.1007/s12672-025-02875-8""	https://www.scopus.com/inward/record.uri?eid=2-s2.0-105007694399&doi=10.1007%2Fs12672-025-02875-8&partnerID=40&md5=4357140374f07ef060ae036e917ee540""	Department of Tuberculosis	Central South University	Changsha	Hunan	China";" Department of Respiratory and Critical Care Medicine	Central South University	Changsha	Hunan	China""	Tian	Zhongqiu	Department of Tuberculosis	Central South University	Changsha	Hunan	China"; Tang	Wenfang	Department of Respiratory and Critical Care Medicine	Central South University	Changsha	Hunan	China; Wen	Long	Department of Respiratory and Critical Care Medicine	Central South University	Changsha	Hunan	China; He
Wang, J.; Liu, Y.; Zhu, H.; Miao, K.,"Wang, Jiawen (58962013600); Liu	Yanping (57732087800); Zhu	Han (57191365811);" Miao	Kourong (8553057700)""	58962013600";57732087800;57191365811;" 8553057700""	Impact of HLA locus mismatch on peripheral blood allogeneic hematopoietic stem cell transplantation from unrelated donors using an ATG-based GVHD prophylaxis strategy""	2025""	Blood Research""	60""	1""	34""	"	"	0""	10.1007/s44313-025-00082-6""	https://www.scopus.com/inward/record.uri?eid=2-s2.0-105007184375&doi=10.1007%2Fs44313-025-00082-6&partnerID=40&md5=b042a7258e0d8b5bfff39e947450d09f""	Jiangsu Province Hospital	Nanjing	Jiangsu	China""	Wang	Jiawen	Jiangsu Province Hospital	Nanjing	Jiangsu	China"; Liu	Yanping	Jiangsu Province Hospital	Nanjing	Jiangsu	China; Zhu	Han	Jiangsu Province Hospital	Nanjing	Jiangsu	China;" Miao	Kourong	Jiangsu Province Hospital	Nanjing	Jiangsu	China""	Allogeneic hematopoietic stem cell transplantation (allo-HSCT) is an important treatment option for hematologic diseases. However	limited studies have evaluated the prognosis of patients receiving single human leukocyte antigen (HLA) mismatched unrelated donor allo-HSCT (HLA 9/10 MMUD-HSCT) compared to those receiving fully matched unrelated donor allo-HSCT (10/10 MUD-HSCT). This study retrospectively analyzed 126 cases of unrelated donor allo-HSCT (URD-HSCT) at our center	in which anti-human thymocyte globulin (ATG	7.5 mg/kg) was used as a graft-versus-host disease (GVHD) prophylaxis strategy. The MUD-HSCT group had a significantly lower incidence of grade II–IV acute GVHD (13.89% vs. 35.19% in the MMUD-HSCT group	p = 0.005). In contrast	the incidence of moderate-to-severe chronic GVHD (cGVHD) did not differ significantly between the two groups (16.67% vs. 29.63%	p = 0.083). The median follow-up time was 16.98 months (range: 7.88–38.55). There were no significant differences between the two groups in the 1-year cumulative incidence of relapse (CIR) (p = 0.707)	3-year CIR (p = 0.764)	1-year disease-free survival (DFS) (p = 0.954)
Lai, L.M.; Dai, Q.-B.; Cao, M.L.; Liu, Y.; Zhao, R.; Yuan, L.,"Lai, Lanmin (57215203699); Dai	Qianbing (59921930000); Cao	Meiling (59524117900); Liu	Yang (55243817600); Zhao	Rui (54950664900);" Yuan	Lei (58644349300)""	57215203699";59921930000;59524117900;55243817600;54950664900;" 58644349300""	Clinical utility of metagenomic next-generation sequencing in pathogen detection for lower respiratory tract infections""	2025""	Scientific Reports""	15""	1""	19039""	"	"	5""	10.1038/s41598-025-03564-w""	https://www.scopus.com/inward/record.uri?eid=2-s2.0-105006934003&doi=10.1038%2Fs41598-025-03564-w&partnerID=40&md5=60ee59555a86ac5c15a95a15118f8899""	Department of Clinical Laboratory	Jiangxi Medical College	Nanchang	Jiangxi	China""	Lai	Lanmin	Department of Clinical Laboratory	Jiangxi Medical College	Nanchang	Jiangxi	China"; Dai	Qianbing	Department of Clinical Laboratory	Jiangxi Medical College	Nanchang	Jiangxi	China; Cao	Meiling	Department of Clinical Laboratory	Jiangxi Medical College	Nanchang	Jiangxi	China; Liu	Yang	Department of Clinical Laboratory	Jiangxi Medical College	Nanchang	Jiangxi	China; Zhao	Rui	Department of Clinical Laboratory
Jung, J.; Park, S.Y.; Jo, H.B.; Park, J.Y.; Kim, D.; Lee, K.; Choi, S.,"Jung, Jiyun (57211813518); Park	Seong-yeon (35211533200); Jo	Hee-bum (57687829400); Park	Jae-yoon (56603383500); Kim	Dalyong (55011483500); Lee	Kyoungmin (55838564700);" Choi	Sungim (57204670336)""	57211813518";35211533200;57687829400;56603383500;55011483500;55838564700;" 57204670336""	Pneumocystis jirovecii pneumonia in patients with lung cancer receiving immune checkpoint inhibitors: a retrospective nationwide population-based cohort study from South Korea""	2025""	Discover Oncology""	16""	1""	950""	"	"	1""	10.1007/s12672-025-02627-8""	https://www.scopus.com/inward/record.uri?eid=2-s2.0-105006890669&doi=10.1007%2Fs12672-025-02627-8&partnerID=40&md5=4673f31a7f58cc56e0bf8694481f8895""	Department of Biostatistics	Dongguk University College of Medicine	Gyeongju	Gyeongsangbuk-do	South Korea"; Department of Internal Medicine	Dongguk University Ilsan Hospital	Goyang	Gyeonggi-do	South Korea; Department of Internal Medicine	Incheon Sejong Hospital	Incheon	Incheon	South Korea; Department of Internal Medicine	Dongguk University Ilsan Hospital	Goyang	Gyeonggi-do	South Korea; Department of Internal Medicine	Dongguk University Ilsan Hospital	Goyang	Gyeonggi-do	South Korea;" Department of Internal Medicine	Korea University Guro Hospital	Seoul	South Korea""	Jung	Jiyun	Department of Biostatistics	Dongguk University College of Medicine	Gyeongju	Gyeongsangbuk-do	South Korea"; Park
Kridin, K.; Abdelghaffar, M.; Bieber, K.; Thaçi, D.; Ludwig, R.J.,"Kridin, Khalaf (57189384434); Abdelghaffar	Mariam (57221689076); Bieber	Katja (8553931800); Thaçi	Diamant (6603436555);" Ludwig	Ralf J. (56353620900)""	57189384434";57221689076;8553931800;6603436555;" 56353620900""	The real-world	long-term risk of infections associated with dupilumab in atopic dermatitis: A global cohort study""	2025""	Journal of the European Academy of Dermatology and Venereology""	39""	12""	"	2069""	2078""	7""	10.1111/jdv.20724""	https://www.scopus.com/inward/record.uri?eid=2-s2.0-105006828644&doi=10.1111%2Fjdv.20724&partnerID=40&md5=40ddbcccfe737acd5ec613e77b587631""	Lübeck Institute of Experimental Dermatology	Universität zu Lübeck	Lubeck	Schleswig-Holstein	Germany"; Unit of Dermatology and Skin Research Laboratory	Western Galilee Hospital	Nahariya	Israel; Bar-Ilan University	Ramat Gan	Tel Aviv District	Israel; School of Medicine	Royal College of Surgeons in Ireland Medical University of Bahrain	Muharraq	Bahrain; Comprehensive Center for Inflammation Medicine	Universitätsklinikum Schleswig-Holstein Campus Lübeck	Lubeck	Schleswig-Holstein	Germany;" Department of Dermatology	Universität zu Lübeck	Lubeck	Schleswig-Holstein	Germany""	Kridin	Khalaf	Lübeck Institute of Experimental Dermatology	Universität zu Lübeck	Lubeck	Schleswig-Holstein	Germany	Unit of Dermatology and Skin Research Laboratory	Western Galilee Hospital	Nahariya
Cao, Y.; Li, L.,"Cao, Yanting (56011979400);" Li	Lijuan (56675002000)""	56011979400";" 56675002000""	Long-term prognosis following cytomegalovirus respiratory infection in immunocompromised and immunocompetent patients: a retrospective single-centre study""	2025""	BMC Infectious Diseases""	25""	1""	756""	"	"	0""	10.1186/s12879-025-11162-4""	https://www.scopus.com/inward/record.uri?eid=2-s2.0-105006466712&doi=10.1186%2Fs12879-025-11162-4&partnerID=40&md5=49b386bb66dc64650e49b49cbc419534""	Department of Anesthesiology	China-Japan Friendship Hospital	Beijing	Beijing	China";" Department of Pulmonary and Critical Care Medicine	China-Japan Friendship Hospital	Beijing	Beijing	China""	Cao	Yanting	Department of Anesthesiology	China-Japan Friendship Hospital	Beijing	Beijing	China";" Li	Lijuan	Department of Pulmonary and Critical Care Medicine	China-Japan Friendship Hospital	Beijing	Beijing	China""	Background: Cytomegalovirus (CMV) respiratory infection is associated with a high mortality rate. This observational cohort study investigated the long-term survival of patients after CMV respiratory infection and risk factors affecting their prognosis. Methods: Overall	569 inpatients with CMV respiratory infection enrolled in this study. The prevalence of comorbidities	clinical characteristics	30-d	1-year	and 5-year mortality rates	and prognostic risk factors was analysed. Results: The 30-d	1-year	and 5-year mortality rates of CMV respiratory infection were 21.6%	51.4%	and 69.2%	respectively. Based on the different underlying diseases	the 1- and 5-year mortality rates were higher in patients with connective tissue diseases (61.7% vs. 79.4%)	post-chemoradiotherapy (56.0% vs. 85.0%)
Wang, D.; Guan, L.; Yin, Q.; Hou, X.; Zhan, X.; Tong, Z.,"Wang, Dong (57188594133); Guan	Lujia (57733784800); Yin	Qian (59900271700); Hou	Xiaoxia (59901557900); Zhan	Xi (57192239018);" Tong	Zhaohui (7102175576)""	57188594133";57733784800;59900271700;59901557900;57192239018;" 7102175576""	A nomogram-based clinical prediction model for adverse clinical outcomes in non-HIV Pneumocystis jirovecii pneumonia patients""	2025""	BMC Pulmonary Medicine""	25""	1""	238""	"	"	1""	10.1186/s12890-025-03700-2""	https://www.scopus.com/inward/record.uri?eid=2-s2.0-105005446330&doi=10.1186%2Fs12890-025-03700-2&partnerID=40&md5=60e509048e0c3e1b9ac6f0c1389e9b63""	Department of Respiratory and Critical Care Medicine	Beijing Chao-Yang Hospital	Capital Medical University	Beijing	China"; Beijing Chao-Yang Hospital	Capital Medical University	Beijing	China;" Department of General Medicine	Beijing Chao-Yang Hospital	Capital Medical University	Beijing	China""	Wang	Dong	Department of Respiratory and Critical Care Medicine	Beijing Chao-Yang Hospital	Capital Medical University	Beijing	China"; Guan	Lujia	Department of Respiratory and Critical Care Medicine	Beijing Chao-Yang Hospital	Capital Medical University	Beijing	China; Yin	Qian	Beijing Chao-Yang Hospital	Capital Medical University	Beijing	China; Hou	Xiaoxia	Department of General Medicine
Akpata, R.; N’takpé, J.-B.; Messou, E.; de Castro, N.; Chazallon, C.; Timana, I.; Escada, R.; Cardoso, S.W.; Bhatt, N.; Khosa, C.; Laureillard, D.; do Chau, G.; Nogbou, F.E.; Glao, D.D.; Veloso, V.; Molina, J.-M.; Grinsztejn, B.; Zannou, M.; Eholié, S.; Marcy, O.; Guiroy, F.; Ly, T.T.-H.; Hieu Nhi, T.T.; Thanh, D.P.; Hoang Trang, B.V.; Nhu, D.Q.; Khanh, L.Q.; Domergue, A.; Rapoud, D.; Thanh Trang…	Jean Baptiste (56387520000); Messou	Eugène (59902387400); de Castro	Nathalie (23008481400); Chazallon	Corine (6507605620); Timana	Isabel (58246695100); Escada	Rodrigo Otavio Da Silva (42961422500); Cardoso	Sandra Wagner (36464815500); Bhatt	Nilesh B. (35301601300); Khosa	Celso (56563164300); Laureillard	Didier (24721939100); do Chau	Giang (57566794700); Nogbou	Frédéric Ello (57956155100); Glao	Donald Diomande (59176476900); Veloso	V. G. (35548798600); Molina	Jean Michel (55731961300); Grinsztejn	Beatriz Gilda Jegerhorn (6603296078); Zannou	Djimon Marcel (8367015800); Eholié	Serge Paul (6603908243); Marcy	Olivier (54393708300); Guiroy	Frédérique (56444347600); Ly	Tran Thi Hai (59902785000); Hieu Nhi	Tran Thi (59902387500); Thanh	Dinh Phuong (57223919512); Hoang Trang	Bui Vu (59902785100); Nhu	Dong Quynh (59902190300); Khanh	Le Quoc (59902387600); Domergue	Anaïs (56798524300); Rapoud	Delphine (57201337334); Thanh Trang	Do Ha (59902785200); Anh	Luong Que (59902387700); Khanh Thu	Huynh Hoang (57223920201); Thinh	Vu Xuan (57204463909); Ton	T. R.A.N. (59902000700); Mai Luong	Cong Thi (57223936558); Ngoc Bich	Le Thi (57223933480); Van	Longduong (59902190400); Quynh Anh	Pham Thi (57224000726); Anh	Huynh Phuong Nguyet (57856514200); Thuy Tien	Tran Thi (59902586500); Tung	Cao Khanh (59902586600); Nuoi	Nguyen Thi (59902190500); Thu Huyen	Mai Nguyet (53870889600); Cao van	Nguyen Thi (59902586700); Kim Quy	Tran Thi (59902785300); Loc	Tran Huu (15061629800); Thu Huyen	Mai Thi (59901613400); Hang	Phamthu (59902387800); Phuong Thao	Tran Pham (59901613500); Kim Nhung	Bui Thi (57223929173); Viet
Song, W.; Yang, Q.; Lv, H.; Lv, Y.; Jiang, Y.; Qu, J.; Li, Y.,"Song, Wanmei (57205113082); Yang	Qingyuan (57222014792); Lv	Hui (57761882300); Lv	Yingqi (59806792500); Jiang	Yanshan (59807917600); Qu	Jieming (7201535093);" Li	Yanan (58855207600)""	57205113082";57222014792;57761882300;59806792500;59807917600;7201535093;" 58855207600""	Prospective multicenter study identifying prognostic biomarkers and microbial profiles in severe CAP using BALF	blood mNGS	and PBMC transcriptomics""	2025""	Scientific Reports""	15""	1""	16252""	"	"	1""	10.1038/s41598-025-00812-x""	https://www.scopus.com/inward/record.uri?eid=2-s2.0-105004698275&doi=10.1038%2Fs41598-025-00812-x&partnerID=40&md5=64f85b31ad846dad7e456f31075f7bc2""	Department of Pulmonary and Critical Care Medicine	Ruijin Hospital	Shanghai	China"; Department of Respiratory Diseases	Shanghai Jiao Tong University School of Medicine	Shanghai	China; Diagnosis and Treatment of Respiratory Infectious Diseases	Shanghai	Shanghai	China;" Department of Critical Care Medicine	Shanghai General Hospital	Shanghai	China""	Song	Wanmei	Department of Pulmonary and Critical Care Medicine	Ruijin Hospital	Shanghai	China	Department of Respiratory Diseases	Shanghai Jiao Tong University School of Medicine	Shanghai	China	Diagnosis and Treatment of Respiratory Infectious Diseases	Shanghai	Shanghai	China"; Yang	Qingyuan	Department of Pulmonary and Critical Care Medicine
Lin, H.; He, J.; Ren, J.; Chen, X.; Wang, T.; Zhang, H.; Wang, S.; Wang, M.; Chen, T.; Duan, S.; He, N.,"Lin, Haijiang (8389126000); He	Jiayu (57212102611); Ren	Jiyuan (59751521800); Chen	Xiaoxiao (57206486684); Wang	Tingting (59658083100); Zhang	Haijun (59751963400); Wang	Shanling (57218703918); Wang	Miaochen (57538399600); Chen	Tailin (58819204800); Duan	Song (7102435156);" He	Na (55220620300)""	8389126000";57212102611;59751521800;57206486684;59658083100;59751963400;57218703918;57538399600;58819204800;7102435156;" 55220620300""	Targeted plasma proteomics reveals organ damage signatures of AIDS- and noncommunicable disease-related deaths in people with HIV""	2025""	Nature Communications""	16""	1""	3877""	"	"	1""	10.1038/s41467-025-59242-y""	https://www.scopus.com/inward/record.uri?eid=2-s2.0-105003431837&doi=10.1038%2Fs41467-025-59242-y&partnerID=40&md5=edaafe9e74bf7db2d0d585b7c8da3d16""	Fudan University	Shanghai	China"; Taizhou City Center for Disease Control and Prevention	Taizhou	Zhejiang	China; Fudan University	Shanghai	China; Fudan University	Shanghai	China;" Dehong Prefecture Center for Disease Control and Prevention	Mangshi	Yunnan Province	China""	Lin	Haijiang	Fudan University	Shanghai	China	Taizhou City Center for Disease Control and Prevention	Taizhou	Zhejiang	China"; He	Jiayu	Fudan University	Shanghai	China	Fudan University
Narula, G.; Keerthivasagam, S.; Jain, H.; Punatar, S.; Chichra, A.; Dhamne, C.; Tembhare, P.; Subramanian, P.G.; Patkar, N.; Poojary, M.; Gokarn, A.; Mirgh, S.; Jindal, N.; Nisar, A.; Pandit, D.; Pandit, K.; Dwivedi, A.; Karulkar, A.; Jaiswal, A.K.; Khan, A.; Shah, S.; Rafiq, A.; Basu, M.; Pendhari, J.; Asija, S.; Chowdury, A.; Banik, A.; Roy Moulik, N.R.; Srinivasan, S.; Bhosle, S.; Hiregoudar, …	Swaminathan (58483169800); Jain	Hasmukh (56148255000); Punatar	Sachin B. (55154700500); Chichra	Akanksha (57218709155); Dhamne	Chetan Anil (15833799500); Tembhare	Prashant Ramesh (20436793200); Subramanian	Papagudi Ganesan (24464588500); Patkar	Nikhil Vijay (8244413700); Poojary	Minal Vivek (57217675971); Gokarn	Anant G. (55531882300); Mirgh	Sumeet Prakash (57190496159); Jindal	Nishant (57195241442); Nisar	Albeena (57223243638); Pandit	Deepali (59750859300); Pandit	Khushali (59751611900); Dwivedi	Alka (57201590040); Karulkar	Atharva (57207928473); Jaiswal	Ankesh Kumar (57223226402); Khan	Aalia N. (57733694800); Shah	Shreshtha (59693956900); Rafiq	Afrin (57208077347); Basu	Moumita Roy (57189003196); Pendhari	Juber (57898103800); Asija	Sweety (57223229077); Chowdury	Ambalika (59751756000); Banik	Ankit (59833233600); Roy Moulik	Nirmalya (55217903300); Srinivasan	Shyam (57218673206); Bhosle	Shilpushp (59751461700); Hiregoudar	Sumathi S. (57000566900); Ojha	Shashank Kumar (57202900289); Nayak	Lingaraj (57191666903); Thorat	Jayashree (57216256835); Bagal	Bhausaheb Pandurang (56021982700); Sengar	Manju (10341201900); Khattry	Navin (6503983385); Banavali	Shripad Dinanath (7003923414); Highfill	Steven Lorenz (24465124800); Shah	Nirali N. (57192114727);" Purwar	Rahul (8644378700)""	6603357772";58483169800;56148255000;55154700500;57218709155;15833799500;20436793200;24464588500;8244413700;57217675971;55531882300;57190496159;57195241442;57223243638;59750859300;59751611900;57201590040;57207928473;57223226402;57733694800;59693956900;57208077347;57189003196;57898103800;57223229077;59751756000;59833233600;55217903300;57218673206;59751461700;57000566900;57202900289;57191666903;5721…	Novel humanized CD19-CAR-T (Now talicabtagene autoleucel	Tali-cel™) cells in relapsed/ refractory pediatric B-acute lymphoblastic leukemia- an open-label single-arm phase-I/Ib study""	2025""	Blood Cancer Journal""	15""	1""	75""	"
Magne, F.; Ruiz-Ruiz, S.; Pérez-Brocal, V.; Ponce, C.A.; Bustamante, R.; Martin, V.S.; Gutierrez, M.; Gatti, G.; Vargas, S.L.; Moya, A.,"Magne, Fabien (8951099800); Ruiz-Ruiz	Susana (11839684200); Pérez-Brocal	Vicente (7801672300); Ponce	Carolina Angelica (7003821869); Bustamante	Rebeca I. (7003448614); Martin	Viviana San (57219407923); Gutierrez	Mireya (57219404870); Gatti	Gianna (57219399327); Vargas	Sergio Luís (7006769484);" Moya	A. (57214734288)""	8951099800";11839684200;7801672300;7003821869;7003448614;57219407923;57219404870;57219399327;7006769484;" 57214734288""	Pneumocystis jirovecii is a potential pivotal ecological driver contributing to shifts in microbial equilibrium during the early-life lower airway microbiome assembly""	2025""	Communications Biology""	8""	1""	609""	"	"	0""	10.1038/s42003-025-07810-9""	https://www.scopus.com/inward/record.uri?eid=2-s2.0-105003409139&doi=10.1038%2Fs42003-025-07810-9&partnerID=40&md5=fc756c823b98a45e4d3f145e004f0c5b""	Microbiology and Mycology Program	Facultad de Medicina de la Universidad de Chile	Santiago	RM	Chile"; Department of Genomics and Health	Foundation for the Promotion of Health and Biomedical Research in the Valencian Region (FISABIO)	Valencia	Valencia	Spain; Centro de Investigación Biomédica en Red de Epidemiología y Salud Pública	Madrid	Madrid	Spain; Medico Legal Institute of Chile	Santiago	Santiago	Chile;" CSIC-UV - Instituto de Biología Integrativa de Sistemas (I2SYSBIO)	Paterna	Valencia	Spain""	Magne	Fabien	Microbiology and Mycology Program	Facultad de Medicina de la Universidad de Chile	Santiago	RM	Chile"; Ruiz-Ruiz	Susana	Department of Genomics and Health	Foundation for the Promotion of Health and Biomedical Research in the Valencian Region (FISABIO)
Chen, X.; Li, Y.; Wang, H.; Wen, K.,"Chen, Xiaoting (58633373300); Li	Yongyu (59746039800); Wang	Hongyan (58633126000);" Wen	Kaizhen (59841132400)""	58633373300";59746039800;58633126000;" 59841132400""	Evaluation of cytomorphological examination in the diagnosis of pleural effusion""	2025""	Clinical and Experimental Medicine""	25""	1""	112""	"	"	0""	10.1007/s10238-025-01642-x""	https://www.scopus.com/inward/record.uri?eid=2-s2.0-105003215835&doi=10.1007%2Fs10238-025-01642-x&partnerID=40&md5=b0cb00bcfb0b8fa6c1fcf4b3039c2173""	Medical Laboratory Center	Jinjiang Municipal Hospital	Jinjiang	Fujian	China""	Chen	Xiaoting	Medical Laboratory Center	Jinjiang Municipal Hospital	Jinjiang	Fujian	China"; Li	Yongyu	Medical Laboratory Center	Jinjiang Municipal Hospital	Jinjiang	Fujian	China; Wang	Hongyan	Medical Laboratory Center	Jinjiang Municipal Hospital	Jinjiang	Fujian	China;" Wen	Kaizhen	Medical Laboratory Center	Jinjiang Municipal Hospital	Jinjiang	Fujian	China""	Cytological examination serves as a crucial diagnostic tool for pleural effusion	with its diagnostic efficacy influenced by variations in specimen processing and staining techniques. Cellular morphological analysis of pleural effusions was performed using Wright-Giemsa staining to assess its diagnostic accuracy and clinical utility in differentiating the various etiologies of exudative pleural effusion. A routine examination was conducted on 2305 cases of unexplained pleural …	followed by cellular classification and morphological analysis in 1376 cases identified as exudative effusion. Among the 479 patients with malignant tumors	cytomorphological examination identified malignant cells in 295 patients
Mohan, M.; Szabo, A.; Cheruvalath, H.; Clennon, A.; Bhatlapenumarthi, V.; Patwari, A.; Balev, M.; Bhutani, D.; Shrestha, A.; Thanendrarajan, S.; Dhakal, B.; Zangari, M.; Trikannad, A.; Vellanki, S.; Al Hadidi, S.; Lentzsch, S.; van Rhee, F.; Bag, A.; D'Souza, A.; Shah, N.; Chakraborty, R.; Shah, M.R.; Schinke, C.,"Mohan, Meera (57188677227); Szabo	Aniko (56927629700); Cheruvalath	Heloise (58908102900); Clennon	Anna (58694102400); Bhatlapenumarthi	Vineel (57218679588); Patwari	Anannya (57218679495); Balev	Metodi (57202792384); Bhutani	Divaya (24802021600); Shrestha	Asis (59300561100); Thanendrarajan	Sharmilan (54399281200); Dhakal	Binod (36499041900); Zangari	Maurizio (7004609633); Trikannad	Anup Kumar (58965517400); Vellanki	Sruthi (58964975900); Al Hadidi	Samer A. (56451131200); Lentzsch	Suzanne (6602728598); van Rhee	Frits (7003570926); Bag	Aishee (59821903600); D'Souza	Anita (57208907307); Shah	Nishi Nilesh (57031153100); Chakraborty	Rajshekhar (55998478600); Shah	Mansi R. (57217487102);" Schinke	Carolina D. (35956887400)""	57188677227";56927629700;58908102900;58694102400;57218679588;57218679495;57202792384;24802021600;59300561100;54399281200;36499041900;7004609633;58965517400;58964975900;56451131200;6602728598;7003570926;59821903600;57208907307;57031153100;55998478600;57217487102;" 35956887400""	Effect of Intravenous Immunoglobulin (IVIG) Supplementation on infection-free survival in recipients of BCMA-directed bispecific antibody therapy for multiple myeloma""	2025""	Blood Cancer Journal""	15""	1""	74""	"	"	9""	10.1038/s41408-025-01282-0""	https://www.scopus.com/inward/record.uri?eid=2-s2.0-105003139880&doi=10.1038%2Fs41408-025-01282-0&partnerID=40&md5=c0d6f0040e140809044480e5b42c0ce5""	Department of Medicine	Medical College of Wisconsin	Milwaukee	WI	United States"; Division of Biostatistics	Medical College of Wisconsin	Milwaukee	WI	United States; Medical College of Wisconsin	Milwaukee	WI	United States; Aurora St. Luke's Medical Center	Milwaukee	WI	United States; Multiple Myeloma and Amyloidosis Program
Gacouin, A.; Maamar, A.; Terzi, N.; Tadié, J.-M.,"Gacouin, Arnaud (55915972700); Maamar	Adel (57192807425); Terzi	Nicolas (25643738600);" Tadié	Jean Marc (23482863100)""	55915972700";57192807425;25643738600;" 23482863100""	Association of obesity on short- and long-term survival in patients with moderate to severe pneumonia-related ARDS: a retrospective cohort study""	2025""	BMC Pulmonary Medicine""	25""	1""	153""	"	"	1""	10.1186/s12890-025-03614-z""	https://www.scopus.com/inward/record.uri?eid=2-s2.0-105002853278&doi=10.1186%2Fs12890-025-03614-z&partnerID=40&md5=211781f6e67c4cb33abc7b425565833a""	Maladies Infectieuses et Réanimation Médicale	Centre Hospitalier Universitaire de Rennes	Rennes	France"; Faculty of Medicine	Université de Rennes	Rennes	Brittany	France;" Inserm	Paris	Ile-de-France	France""	Gacouin	Arnaud	Maladies Infectieuses et Réanimation Médicale	Centre Hospitalier Universitaire de Rennes	Rennes	France	Faculty of Medicine	Université de Rennes	Rennes	Brittany	France	Inserm	Paris	Ile-de-France	France"; Maamar	Adel	Maladies Infectieuses et Réanimation Médicale	Centre Hospitalier Universitaire de Rennes	Rennes	France	Faculty of Medicine	Université de Rennes	Rennes
Zou, Z.; Zhao, W.; Chen, Y.; Liu, Z.; He, G.; Zhang, H.,"Zou, Zhuan (57763333500); Zhao	Wanlin (59274336400); Chen	Yulin (59666512200); Liu	Zhongqiang (56101546500); He	Guoqian (55827616900);" Zhang	Haiyang (57190578718)""	57763333500";59274336400;59666512200;56101546500;55827616900;" 57190578718""	Extracorporeal membrane oxygenation in the treatment of critical Pneumocystis jirovecii pneumonia in a child with Langerhans cell histiocytosis: a case report and literature review""	2025""	BMC Infectious Diseases""	25""	1""	492""	"	"	0""	10.1186/s12879-025-10893-8""	https://www.scopus.com/inward/record.uri?eid=2-s2.0-105002805374&doi=10.1186%2Fs12879-025-10893-8&partnerID=40&md5=43f98a373a852901dc8b853af66fa1f4""	Accident and Emergency Department	West China Second University Hospital	Chengdu	Sichuan	China"; Sichuan University	Chengdu	Sichuan	China;" Department of Pediatrics	West China Second University Hospital	Chengdu	Sichuan	China""	Zou	Zhuan	Accident and Emergency Department	West China Second University Hospital	Chengdu	Sichuan	China	Sichuan University	Chengdu	Sichuan	China"; Zhao	Wanlin	Sichuan University	Chengdu	Sichuan	China	Department of Pediatrics	West China Second University Hospital	Chengdu	Sichuan
Wudu, M.A.; Belete, M.A.; Tadesse, S.T.; Gelmo, A.T.; Ali, Y.S.; Birhanu, T.A.,"Wudu, Muluken Amare (57221935986); Belete	Melaku Ashagrie (57216954447); Tadesse	Selamyhun (57223261202); Gelmo	Aragaw Tesfaye (59738964500); Ali	Yimer Seid (58852451200);" Birhanu	Tarikua Afework (59032996800)""	57221935986";57216954447;57223261202;59738964500;58852451200;" 59032996800""	Incidence and predictors of common opportunistic infections among children less than 15 years of age on antiretroviral therapy in Ethiopia: a systematic review and meta-analysis""	2025""	BMC Infectious Diseases""	25""	1""	519""	"	"	0""	10.1186/s12879-025-10945-z""	https://www.scopus.com/inward/record.uri?eid=2-s2.0-105002787581&doi=10.1186%2Fs12879-025-10945-z&partnerID=40&md5=2980faaa58fe21b12173f5f1a925e7bc""	Department of Pediatrics and Child Health Nursing	Wollo University	Dessie	Ethiopia"; Department of Medical Laboratory Sciences	Wollo University	Dessie	Ethiopia; Department of Medical Laboratory Science	Woldia University	Woldia	Amhara	Ethiopia; Department of Internal Medicine	Woldia University	Woldia	Amhara	Ethiopia;" Zonal HIV Program Coordinator	Amhara Regional Health Bureau	Dessie	Ethiopia""	Wudu	Muluken Amare	Department of Pediatrics and Child Health Nursing	Wollo University	Dessie	Ethiopia"; Belete	Melaku Ashagrie	Department of Medical Laboratory Sciences	Wollo University	Dessie	Ethiopia; Tadesse	Selamyhun	Department of Medical Laboratory Science	Woldia University
Fujioka, H.; Matsui, H.; Homma, Y.; Nagai, T.; Otsuki, A.; Ito, H.; Ohmura, S.; Miyamoto, T.; Shichi, D.; Tomohisa, W.; Otsuka, Y.; Nakashima, K.,"Fujioka, Haruka (58137303500); Matsui	Hiroki (36342813400); Homma	Yuya (57224739589); Nagai	Tatsuya (57224223067); Otsuki	Ayumu (57188663926); Ito	Hiroyuki (57216306996); Ohmura	Shinichiro (57202515098); Miyamoto	Toshiaki (57195693496); Shichi	Daisuke (36939576100); Tomohisa	Watari (58251599400); Otsuka	Yoshihito (7101856656);" Nakashima	Kei (36054669600)""	58137303500";36342813400;57224739589;57224223067;57188663926;57216306996;57202515098;57195693496;36939576100;58251599400;7101856656;" 36054669600""	Association of time-to-treatment with prognosis in pneumocystis pneumonia among immunocompromised patients without HIV infection: a multi-center	retrospective observational cohort study""	2025""	BMC Infectious Diseases""	25""	1""	531""	"	"	1""	10.1186/s12879-025-10933-3""	https://www.scopus.com/inward/record.uri?eid=2-s2.0-105002785813&doi=10.1186%2Fs12879-025-10933-3&partnerID=40&md5=e80e028e9467e0ec62537988b4e62e33""	Department of Pulmonology	Kameda Medical Center	Kamogawa	Chiba	Japan"; Department of Clinical Epidemiology and Health Economics	The University of Tokyo	Tokyo	Japan; Clinical Research Support Office	Kameda Medical Center	Kamogawa	Chiba	Japan; Department of Rheumatology	Seirei Hamamatsu General Hospital	Hamamatsu	Shizuoka	Japan; Department of Infection and Rheumatology	Seirei Mikatahara General Hospital	Hamamatsu	Shizuoka	Japan;" Department of Clinical Laboratory	Kameda Medical Center	Kamogawa	Chiba	Japan""	Fujioka
Lin, L.; Peng, X.; Chen, L.; Dong, L.; Zhong, L.,"Lin, Li (59720279300); Peng	Xin (57679491700); Chen	Lina (7409440017); Dong	Liqun (7402561268);" Zhong	Lin (57189331163)""	59720279300";57679491700;7409440017;7402561268;" 57189331163""	Case report: novel NFKB2 variant associated with pediatric eosinophilic granulomatosis with polyangiitis (EGPA) in the COVID-19 pandemic""	2025""	Pediatric Rheumatology""	23""	1""	35""	"	"	0""	10.1186/s12969-025-01086-3""	https://www.scopus.com/inward/record.uri?eid=2-s2.0-105001654511&doi=10.1186%2Fs12969-025-01086-3&partnerID=40&md5=d57adbc0bae22d70e8d9c6d5675d6ff7""	Department of Pediatric Hematology and Immunology	West China Second University Hospital	Chengdu	Sichuan	China";" Sichuan University	Chengdu	Sichuan	China""	Lin	Li	Department of Pediatric Hematology and Immunology	West China Second University Hospital	Chengdu	Sichuan	China	Sichuan University	Chengdu	Sichuan	China"; Peng	Xin	Department of Pediatric Hematology and Immunology	West China Second University Hospital	Chengdu	Sichuan	China	Sichuan University	Chengdu	Sichuan	China; Chen	Lina	Department of Pediatric Hematology and Immunology	West China Second University Hospital	Chengdu
Zhang, Z.; Tian, L.,"Zhang, Zhen (59055088400);" Tian	Lei (35386787700)""	59055088400";" 35386787700""	Validation of mNGS results using extensive lab and clinical data""	2025""	BMC Microbiology""	25""	1""	173""	"	"	2""	10.1186/s12866-025-03908-6""	https://www.scopus.com/inward/record.uri?eid=2-s2.0-105001131468&doi=10.1186%2Fs12866-025-03908-6&partnerID=40&md5=b7af2466f88d7d27d7f086b19fbede15""	Department of Pharmacy	Tongji Medical College of Huazhong University of Science and Technology	Wuhan	Hubei	China";" Department of Clinical Laboratory	Tongji Medical College of Huazhong University of Science and Technology	Wuhan	Hubei	China""	Zhang	Zhen	Department of Pharmacy	Tongji Medical College of Huazhong University of Science and Technology	Wuhan	Hubei	China";" Tian	Lei	Department of Clinical Laboratory	Tongji Medical College of Huazhong University of Science and Technology	Wuhan	Hubei	China""	Purpose: Interpreting the results of metagenomic next-generation sequencing (mNGS) presents a significant challenge in both clinical and laboratory contexts. Methods: A retrospective analysis was conducted to validate mNGS findings	with a particular emphasis on Mycobacterium tuberculosis	Mycoplasma pneumoniae	and Pneumocystis jirovecii as representative pathogens	examined from both clinical and laboratory perspectives. Results: Based on a comprehensive clinical analysis	the mNGS demonstrated detection accuracies for M. tuberculosis	M. pneumoniae	and P. jirovecii of 87.0% (60 out of 69"; 95% confidence interval [CI]	77.04%–92.99%)	97.6% (81 out of 83; 95% CI	91.63%–99.34%)	and 78.9% (45 out of 57; 95% CI	66.72%–87.53%)	respectively. Conversely
Zhong, A.; Yu, Y.; Cao, T.; Wan, Q.; Xu, R.,"Zhong, Anni (59707394000); Yu	Yi (59006151400); Cao	Tao (57210210273); Wan	Qijun (35211831700);" Xu	Ricong (56415508700)""	59707394000";59006151400;57210210273;35211831700;" 56415508700""	Emerging role of Rituximab in adult minimal change disease: a narrative review of clinical evidence	biomarkers and future perspectives""	2025""	BMC Nephrology""	26""	1""	152""	"	"	2""	10.1186/s12882-025-04086-3""	https://www.scopus.com/inward/record.uri?eid=2-s2.0-105000898650&doi=10.1186%2Fs12882-025-04086-3&partnerID=40&md5=40ac6650b3de05d8d4c1a49266c05a28""	Department of Nephrology	Shenzhen Second People's Hospital	Shenzhen	Guangdong	China""	Zhong	Anni	Department of Nephrology	Shenzhen Second People's Hospital	Shenzhen	Guangdong	China"; Yu	Yi	Department of Nephrology	Shenzhen Second People's Hospital	Shenzhen	Guangdong	China; Cao	Tao	Department of Nephrology	Shenzhen Second People's Hospital	Shenzhen	Guangdong	China; Wan	Qijun	Department of Nephrology	Shenzhen Second People's Hospital	Shenzhen	Guangdong	China;" Xu	Ricong	Department of Nephrology
Zhang, H.; Song, Y.; Xia, F.; Liu, Y.; Zhang, L.; Yang, J.; Tu, H.; Long, B.; Sui, J.; Wang, Y.,"Zhang, Huan (59695257300); Song	Yunrui (59470683500); Xia	Fantong (59695600300); Liu	Yunchang (57940221200); Zhang	Lu (58853381700); Yang	Jieying (59410340000); Tu	Honglei (57575090200); Long	Bin (59081034600); Sui	Jiangdong (55597488700);" Wang	Ying (55268538400)""	59695257300";59470683500;59695600300;57940221200;58853381700;59410340000;57575090200;59081034600;55597488700;" 55268538400""	Adverse event profile of crizotinib in real-world from the FAERS database: a 12-year pharmacovigilance study""	2025""	BMC Pharmacology and Toxicology""	26""	1""	61""	"	"	4""	10.1186/s40360-025-00859-6""	https://www.scopus.com/inward/record.uri?eid=2-s2.0-105000210007&doi=10.1186%2Fs40360-025-00859-6&partnerID=40&md5=a12321a1fe22523752432869cc2d8bca""	College of Medicine	Chongqing University	Chongqing	China";" Radiation Oncology Center	Chongqing Cancer Hospital	Chongqing	China""	Zhang	Huan	College of Medicine	Chongqing University	Chongqing	China"; Song	Yunrui	College of Medicine	Chongqing University	Chongqing	China; Xia	Fantong	College of Medicine	Chongqing University	Chongqing	China; Liu	Yunchang	College of Medicine	Chongqing University	Chongqing	China; Zhang
Zamparini, J.; Hassan, S.; Davies, N.; Herbst, W.; Bhoora, S.; Nyakoe, R.; Chauke, L.,"Zamparini, Jarrod M. (57189445664); Hassan	Sulaiman (59692928700); Davies	Natasha Elaine Claire Garai (24337240800); Herbst	Wilhelm (59391075400); Bhoora	Shastra (57259077600); Nyakoe	Robert Barasa (58993389900);" Chauke	Lawrence (25627268000)""	57189445664";59692928700;24337240800;59391075400;57259077600;58993389900;" 25627268000""	Adherence to HIV vertical transmission prevention (VTP) policies in a tertiary-level obstetric unit in South Africa""	2025""	Obstetric Medicine""	18""	4""	"	249""	255""	0""	10.1177/1753495X251317263""	https://www.scopus.com/inward/record.uri?eid=2-s2.0-105000012802&doi=10.1177%2F1753495X251317263&partnerID=40&md5=229dc12747bdd1cb68b4a2d63f469945""	Department of Internal Medicine	Charlotte Maxeke Johannesburg Academic Hospital	Johannesburg	Gauteng	South Africa"; Department of Internal Medicine	University of the Witwatersrand	Johannesburg	Johannesburg	Gauteng	South Africa; Department of Internal Medicine	Charlotte Maxeke Johannesburg Academic Hospital	Johannesburg	Gauteng	South Africa; Anova Health Institute	Johannesburg	Gauteng	South Africa; Division of Critical Care Medicine	Baylor College of Medicine	Houston	TX	United States; Department of Obstetrics and Gynecology	Charlotte Maxeke Johannesburg Academic Hospital	Johannesburg	Gauteng	South Africa;" Department of Obstetrics and Gynecology	University of the Witwatersrand	Johannesburg	Johannesburg	Gauteng	South Africa""	Zamparini
Zhou, X.-X.; Chen, Y.-X.; Wang, D.; Li, T.; Rong, H.-M.; Zhang, C.; Yang, H.-Q.; Sun, H.; Zhai, K.; Tong, Z.,"Zhou, Xiaoxia (56939380900); Chen	Yuxi (59460019500); Wang	Dong (57188594133); Li	Ting (57776723100); Rong	Hengmo (57202229143); Zhang	Chao (57483116600); Yang	Huqin (57190292972); Sun	Han (57224546335); Zhai	Kan (55520075600);" Tong	Zhaohui (7102175576)""	56939380900";59460019500;57188594133;57776723100;57202229143;57483116600;57190292972;57224546335;55520075600;" 7102175576""	Dexamethasone-induced immunosuppression in Pneumocystis pneumonia reprograms neutrophil metabolism and impairs antimicrobial function""	2025""	Biochemical and Biophysical Research Communications""	791""	"	152889""	"	"	0""	10.1016/j.bbrc.2025.152889""	https://www.scopus.com/inward/record.uri?eid=2-s2.0-105020879328&doi=10.1016%2Fj.bbrc.2025.152889&partnerID=40&md5=552d0b21e1b9763d3b0e804be4b36a60""	Department of Respiratory and Critical Care Medicine	Beijing Chao-Yang Hospital	Capital Medical University	Beijing	China"; Department of General Medicine	Fu xing Hospital	Capital Medical University	Beijing	China;" Department of Critical Care Medicine	Zhongnan Hospital of Wuhan University	Wuhan	Hubei	China""	Zhou	Xiaoxia	Department of Respiratory and Critical Care Medicine	Beijing Chao-Yang Hospital	Capital Medical University	Beijing	China	Department of General Medicine	Fu xing Hospital	Capital Medical University	Beijing	China"; Chen	Yuxi	Department of Critical Care Medicine	Zhongnan Hospital of Wuhan University
Huang, Y.; Wei, X.; Huang, X.; Peng, C.; Lin, B.; Ren, X.; He, G.; Zhang, X.; Jiang, C.; Huang, L.; Gu, S.,"Huang, Yuanxiu (59985973800); Wei	Xin (60146102400); Huang	Xiaohan (36120291100); Peng	Chen (58674957300); Lin	Baoyue (57724613900); Ren	Xindie (59187050800); He	Guojun (59741207600); Zhang	Xuewu (56530878500); Jiang	Chao (57043860300); Huang	Lingtong (57219597605);" Gu	Silan (56105401500)""	59985973800";60146102400;36120291100;58674957300;57724613900;59187050800;59741207600;56530878500;57043860300;57219597605;" 56105401500""	Pneumocystis jirovecii associated with Lung Virome in patients with severe pneumonia""	2025""	iScience""	28""	11""	113710""	"	"	0""	10.1016/j.isci.2025.113710""	https://www.scopus.com/inward/record.uri?eid=2-s2.0-105019110703&doi=10.1016%2Fj.isci.2025.113710&partnerID=40&md5=0871a760682c2635923c5e35c93ce4e9""	Department of Critical Care Medicine	Zhejiang University	Hangzhou	Zhejiang	China"; National Clinical Research Center for Infectious Diseases	The State Key Laboratory for Diagnosis and Treatment of Infectious Diseases	Hangzhou	Zhejiang	China; Yuhang Institute for Collaborative Innovation and Translational Research in Life Sciences and Technology; National Clinical Research Center for Infectious Diseases	Life Sciences Institute	Zhejiang University	Hangzhou	Zhejiang	China; Kidney Disease Center	Zhejiang University School of Medicine	Hangzhou	Zhejiang	China;" Department of Hematology	Zhejiang University School of Medicine	Hangzhou	Zhejiang	China""	Huang	Yuanxiu	Department of Critical Care Medicine	Zhejiang University	Hangzhou
Cheng, G.; Wang, M.; Xiong, C.; Han, W.; Wu, X.; Guo, S.; Zhang, Q.; Tang, Y.,"Cheng, Ge (60284960800); Wang	Meifang (57189368974); Xiong	Chang (36115712800); Han	Wenya (58879379700); Wu	Xiaofeng (60126693800); Guo	Sijia (60284357400); Zhang	Qiuyi (60284960900);" Tang	Yijun (21733841800)""	60284960800";57189368974;36115712800;58879379700;60126693800;60284357400;60284960900;" 21733841800""	Good’s syndrome complicated with Pneumocystis jirovecii pneumonia: a case report and literature review";" Good 综合征并发肺孢子菌肺炎 1 例并文献复习""	2025""	Chinese Journal of Infection and Chemotherapy""	25""	6""	"	669""	674""	0""	10.16718/j.1009-7708.2025.06.012""	https://www.scopus.com/inward/record.uri?eid=2-s2.0-105026692881&doi=10.16718%2Fj.1009-7708.2025.06.012&partnerID=40&md5=f83a97f8da097ed2fba173297a34e5e1""	Department of Critical Care Medicine	Hubei University of Medicine	Shiyan	Hubei	China""	Cheng	Ge	Department of Critical Care Medicine	Hubei University of Medicine	Shiyan	Hubei	China"; Wang	Meifang	Department of Critical Care Medicine	Hubei University of Medicine	Shiyan	Hubei	China; Xiong	Chang	Department of Critical Care Medicine	Hubei University of Medicine	Shiyan	Hubei	China; Han	Wenya	Department of Critical Care Medicine	Hubei University of Medicine	Shiyan	Hubei	China; Wu
Calcagno, A.; Lipani, C.; Rizzello, B.; Mussa, M.; Perinzano, A.; Angilletta, R.; Romano, F.; Bosio, R.; Allice, T.; Calitri, C.; Guastamacchia, G.; Trunfio, M.; Di Perri, G.; Bonora, S.,"Calcagno, A. (14049965000); Lipani	Carola (60195150500); Rizzello	Barbara (57581381800); Mussa	M. (57189844189); Perinzano	Andrea (60195140300); Angilletta	Roberto (57196353615); Romano	Francesca (58509928000); Bosio	Roberta (57196951325); Allice	Tiziano Giacomo (14008570300); Calitri	Carmelina (34970857700); Guastamacchia	Giulia (6506753141); Trunfio	Mattia (57190343786); Di Perri	Giovanni (55929702000);" Bonora	Stefano (56539512900)""	14049965000";60195150500;57581381800;57189844189;60195140300;57196353615;58509928000;57196951325;14008570300;34970857700;6506753141;57190343786;55929702000;" 56539512900""	Full reservoirs and poor adherence: two cases of symptomatic HIV cerebrospinal fluid escape with tenofovir alafenamide/emtricitabine/bictegravir""	2025""	AIDS""	39""	15""	"	2250""	2253""	0""	10.1097/QAD.0000000000004320""	https://www.scopus.com/inward/record.uri?eid=2-s2.0-105013056600&doi=10.1097%2FQAD.0000000000004320&partnerID=40&md5=b117e1af3cf9ee507cdf5469a8b7ffa1""	Unit of Infectious Diseases	Università degli Studi di Torino	Scuola di Medicina	Turin	TO	Italy"; Laboratory of Microbiology and Molecular Biology	Ospedale Amedeo di Savoia	Turin	TO	Italy; Unit of Neurology	Ospedale Maria Vittoria	Turin	TO	Italy;" Departments of Neurosciences and Psychiatry	University of California	San Diego	La Jolla	CA	United States""	Calcagno	A.	Unit of Infectious Diseases	Università degli Studi di Torino	Scuola di Medicina
Hueso, T.; Cagnat, J.; Ouali, K.; Haberstich, M.; Henry, B.; Danu, A.; Bigenwald, C.; Merad, M.; Messayke, S.; Laparra, A.; Sakkal, M.; Smolenschi, C.; Hollebecque, A.; Gazzah, A.; Baldini, C.; Bahleda, R.; Besse, B.; Rigaud, C.; Minard-Colin, V.; Ribrag, V.; Laghouati, S.; Chachaty, E.; Barlési, F.; Marabelle, A.; Lambotte, O.; Massard, C.; Michot, J.-M.,"Hueso, Thomas (56606283700); Cagnat	Justin (59030307000); Ouali	Kaissa (57214879048); Haberstich	Mathilde (59414858800); Henry	Benoît (56043645800); Danu	Alina (55353574100); Bigenwald	Camille (55991595400); Merad	Mansouria (57575061800); Messayke	Sabine (57208340249); Laparra	Ariane (57207034342); Sakkal	Madona (57219874541); Smolenschi	Cristina (57205339399); Hollebecque	A. (13404287400); Gazzah	Anas (23060360600); Baldini	Capucine (57193386632); Bahleda	Rastislav (23990081100); Besse	Benjamin M.D. (6701819438); Rigaud	Charlotte (55745198800); Minard-Colin	Véronique (6506548254); Ribrag	Vincent (7006105348); Laghouati	Salim (57194603466); Chachaty	Elisabeth (6701446131); Barlési	Fabrice (7004068464); Marabelle	Aurélien (25622307000); Lambotte	Olivier (55123896400); Massard	Christophe C. (22980320900);" Michot	Jean Marie (55547336800)""	56606283700";59030307000;57214879048;59414858800;56043645800;55353574100;55991595400;57575061800;57208340249;57207034342;57219874541;57205339399;13404287400;23060360600;57193386632;23990081100;6701819438;55745198800;6506548254;7006105348;57194603466;6701446131;7004068464;25622307000;55123896400;22980320900;" 55547336800""	Infectious Complications in Patients Treated With T-cell Engagers as Cancer Immunotherapies	a Descriptive Study From the REISAMIC Registry""	2025""	Clinical Infectious Diseases""	81""	5""	"	1019""	1022""	0""	10.1093/cid/ciaf164""	https://www.scopus.com/inward/record.uri?eid=2-s2.0-105025771538&doi=10.1093%2Fcid%2Fciaf164&partnerID=40&md5=7be4e3d28eae2f9ec16be12fbaa43183""	Early Drug Development Department	Institut de Cancerologie Gustave Roussy	Villejuif	Ile-de-France	France"; Institut de Cancerologie Gustave Roussy	Villejuif	Ile-de-France	France; Department of Infectious Diseases	Hopital de Bicetre	Le Kremlin-Bicetre
Chastain, D.B.; Thompson, G.R.; Henao-Martinez, A.F.,"Chastain, Daniel B. (56582030600); Thompson	George R. (24571669100);" Henao-Martinez	Andres Felipe (54932176400)""	56582030600";24571669100;" 54932176400""	Glucocorticoids	Concomitant Immunosuppression	and Pneumocystis jirovecii Pneumonia Prophylaxis Among US Adults""	2025""	Clinical Infectious Diseases""	81""	5""	"	1015""	1018""	1""	10.1093/cid/ciaf147""	https://www.scopus.com/inward/record.uri?eid=2-s2.0-105017692350&doi=10.1093%2Fcid%2Fciaf147&partnerID=40&md5=adbda33ce73e44c52aa5aaf97b07576d""	Department of Clinical and Administrative Pharmacy	University of Georgia	Athens	GA	United States"; Department of Medicine	UC Davis Medical Center	Sacramento	CA	United States; Department of Medical Microbiology and Immunology	UC Davis Medical Center	Sacramento	CA	United States;" Division of Infectious Diseases	University of Colorado Anschutz School of Medicine	Aurora	CO	United States""	Chastain	Daniel B.	Department of Clinical and Administrative Pharmacy	University of Georgia	Athens	GA	United States"; Thompson	George R.	Department of Medicine	UC Davis Medical Center	Sacramento	CA	United States	Department of Medical Microbiology and Immunology	UC Davis Medical Center	Sacramento
Sayson, S.G.; Ashbaugh, A.; Bauer, L.C.; Smulian, A.,"Sayson, Steven G. (57201794459); Ashbaugh	Alan D. (6508183536); Bauer	Lillian C. (60030762600);" Smulian	Alan George (7003874937)""	57201794459";6508183536;60030762600;" 7003874937""	Extracellular vesicle-mediated delivery of genetic material for transformation and CRISPR/Cas9-based gene editing in Pneumocystis murina""	2025""	mBio""	16""	11""	"	1""	15""	0""	10.1128/mbio.01825-25""	https://www.scopus.com/inward/record.uri?eid=2-s2.0-105021468595&doi=10.1128%2Fmbio.01825-25&partnerID=40&md5=2833124a6c5d2334d368217f18074fec""	University of Cincinnati College of Medicine	Cincinnati	OH	United States"; VA Medical Center	North Chicago	United States; Department of Pharmacology	University of Cincinnati College of Medicine	Cincinnati	OH	United States;" Department of Biology	University of Kentucky	Lexington	KY	United States""	Sayson	Steven G.	University of Cincinnati College of Medicine	Cincinnati	OH	United States"; Ashbaugh	Alan D.	University of Cincinnati College of Medicine	Cincinnati	OH	United States; Bauer	Lillian C.	Department of Pharmacology	University of Cincinnati College of Medicine	Cincinnati	OH	United States;" Smulian	Alan George	University of Cincinnati College of Medicine	Cincinnati
Cahill, K.; Godfrey, J.; Nabhan, C.; Kline, J.; Riedell, P.A.; Cohen, K.S.; Narula, S.; Karrison, T.G.; Robertson, J.; Karmali, R.; Venugopal, P.; Kim, S.-H.; Rapoport, A.P.; Lee, S.T.; Law, J.; Fishkin, P.A.S.; Isufi, I.; Velasco, M.; Kaminer, L.; Smith, S.M.,"Cahill, Kirk E. (55974950700); Godfrey	James K. (57193356963); Nabhan	Chadi (57203197927); Kline	Justin P. (12240367100); Riedell	Peter A. (56210729200); Cohen	Kenneth S. (7102615222); Narula	Sunil (57214877433); Karrison	Theodore G. (24776202000); Robertson	Jessica (60190841100); Karmali	Reem (24450729500); Venugopal	Parameswaran Menon (7102914289); Kim	Seo-hyun (57221720641); Rapoport	Aaron P. (35498739400); Lee	Seung-tae (57204818615); Law	Jennie Y. (57201980482); Fishkin	Paul A.S. (6603324647); Isufi	Iris (17345768300); Velasco	Mario (60190968200); Kaminer	Lynne S. (35432759300);" Smith	Sonali M. (7406653563)""	55974950700";57193356963;57203197927;12240367100;56210729200;7102615222;57214877433;24776202000;60190841100;24450729500;7102914289;57221720641;35498739400;57204818615;57201980482;6603324647;17345768300;60190968200;35432759300;" 7406653563""	A multicenter phase 1/2 trial of lenalidomide and dose-adjusted EPOCH-R in MYC-associated DLBCL""	2025""	Blood Advances""	9""	21""	"	5665""	5675""	1""	10.1182/bloodadvances.2025017092""	https://www.scopus.com/inward/record.uri?eid=2-s2.0-105021540615&doi=10.1182%2Fbloodadvances.2025017092&partnerID=40&md5=6c72dc368fffaf32f4a8ddf3899ebc60""	Department of Medicine	Loyola University Medical Center	Maywood	IL	United States"; Department of Hematology and Hematopoietic Cell Transplantation	City of Hope National Med Center	Duarte	CA	United States; Inc	Anaheim	CA	United States; Department of Medicine	The University of Chicago Medicine	Chicago	IL	United States; Department of Public Health Sciences	The University of Chicago	Chicago
Wudhikarn, K.; Herr, M.M.; Chen, M.; Martens, M.J.; Baird, J.H.; Gowda, L.; Rangarajan, H.G.; Abid, M.B.; Kharfan-Dabaja, M.A.; Williams, K.M.; Ganguly, S.; Young, J.-A.H.; Sharma, A.; Fatobene, G.; Jain, T.; Kanakry, C.G.; Modi, D.; Grover, N.S.; Salem, B.; Batista, M.V.; Vergidis, P.; Yin, D.E.; Beitinjaneh, A.M.; Kelkar, A.H.; Nishihori, T.; Holter-Chakrabarty, J.; Gergis, U.; Smith, M.; El Bo…	Megan M. (55196100900); Chen	Min (56941141100); Martens	Michael J. (57189063810); Baird	John H. (55329566400); Gowda	Lohith (57202689584); Rangarajan	Hemalatha G. (51663652800); Abid	Muhammad Bilal (57189239588); Kharfan-Dabaja	M. A. (6602543067); Williams	Kirsten Marie (23020409500); Ganguly	Siddhartha S. (12776393300); Young	Jo Anne H. (7004186640); Sharma	Akshay (55482789700); Fatobene	Giancarlo (35362200500); Jain	Tania (56091264900); Kanakry	Christopher G. (6504063383); Modi	Dipenkumar (56435828500); Grover	Natalie Sophia (56857298800); Salem	Baheyeldin M. (57223433134); Batista	Marjorie Vieira (40760974900); Vergidis	Paschalis I. (8963589000); Yin	Dwight E. (37121407700); Beitinjaneh	Amer M. (35306734800); Kelkar	Amar H. (57195215673); Nishihori	Taiga (6505830082); Holter-Chakrabarty	Jennifer L. (57203005674); Gergis	Usama S. (32067700800); Smith	Melody (36873289000); El Boghdadly	Zeinab (57193524808); Dandoy	Christopher E. (21933748900); Murthy	Hemant S. (57193197246); Huppler	Anna R. (57208560020); Perales	Miguel Ángel (6701893624); Chemaly	Roy F. (6701389958); Hill	Joshua A. (56354911600); Riches	Marcie L. (57095864700);" Auletta	Jeffery J. (6603078729)""	37091810400";55196100900;56941141100;57189063810;55329566400;57202689584;51663652800;57189239588;6602543067;23020409500;12776393300;7004186640;55482789700;35362200500;56091264900;6504063383;56435828500;56857298800;57223433134;40760974900;8963589000;37121407700;35306734800;57195215673;6505830082;57203005674;32067700800;36873289000;57193524808;21933748900;57193197246;57208560020;6701893624;67013899…	Infection after CD19 chimeric antigen receptor T-cell therapy for large B-cell lymphoma: real-world analysis from CIBMTR""	2025""	Blood Advances""	9""	21""	"	5460""	5472""	1""	10.1182/bloodadvances.2025016141""	https://www.scopus.com/inward/record.uri?eid=2-s2.0-105011883246&doi=10.1182%2Fbloodadvances.2025016141&partnerID=40&md5=aa6ed5789a89dd7e4f53078dc3e7e392""	Center of Excellence in Translational Hematology
Vockenhuber, T.; Baldinger, L.; Clausen, J.; Kollias, G.; Schmid, M.; Schneiderbauer-Porod, S.; Strießnig, M.; Martinek, M.; Ebner, C.,"Vockenhuber, Thomas (57702986600); Baldinger	Lukas (60120314600); Clausen	Johannes (60120650600); Kollias	Georgios (57197093654); Schmid	Martin (60120381600); Schneiderbauer-Porod	Stephanie (57210732292); Strießnig	Margarethe (60120448000); Martinek	Martin R. (7801547946);" Ebner	Christian H. (14069903900)""	57702986600";60120314600;60120650600;57197093654;60120381600;57210732292;60120448000;7801547946;" 14069903900""	Successful Use of Ruxolitinib for Steroid-Refractory Immune Checkpoint Inhibitor–Associated Myocarditis""	2025""	JACC: Case Reports""	30""	35""	105543""	"	"	0""	10.1016/j.jaccas.2025.105543""	https://www.scopus.com/inward/record.uri?eid=2-s2.0-105017441916&doi=10.1016%2Fj.jaccas.2025.105543&partnerID=40&md5=8707928142121e478db88fb7b64229cb""	Department of Cardiology	Ordensklinikum Linz Elisabethinen	Linz	Upper Austria	Austria";" Department of Internal Medicine I: Hematology with Stem Cell Transplantation	Ordensklinikum Linz Elisabethinen	Linz	Upper Austria	Austria""	Vockenhuber	Thomas	Department of Cardiology	Ordensklinikum Linz Elisabethinen	Linz	Upper Austria	Austria"; Baldinger	Lukas	Department of Cardiology	Ordensklinikum Linz Elisabethinen	Linz	Upper Austria	Austria; Clausen	Johannes	Department of Internal Medicine I: Hematology with Stem Cell Transplantation	Ordensklinikum Linz Elisabethinen	Linz	Upper Austria	Austria; Kollias	Georgios
Brady, J.J.R.; Reay, W.R.,"Brady, James John Rochfort (57290771000);" Reay	William R. (57204971866)""	57290771000";" 57204971866""	Genetic insights into the therapeutic potential of hydrogen sulfide""	2025""	European Journal of Pharmacology""	1006""	"	178135""	"	"	0""	10.1016/j.ejphar.2025.178135""	https://www.scopus.com/inward/record.uri?eid=2-s2.0-105015551895&doi=10.1016%2Fj.ejphar.2025.178135&partnerID=40&md5=b46190b057c5b81fcde5a0ae2b398e15""	Menzies Institute for Medical Research	Hobart	TS	Australia";" Wicking Dementia Research and Education Centre	University of Tasmania	Hobart	TS	Australia""	Brady	James John Rochfort	Menzies Institute for Medical Research	Hobart	TS	Australia	Wicking Dementia Research and Education Centre	University of Tasmania	Hobart	TS	Australia";" Reay	William R.	Menzies Institute for Medical Research	Hobart	TS	Australia""	Hydrogen sulfide (H<inf>2</inf>S) is a chalcogen-hydrogen gas that can be endogenously synthesized and is the third known bioactive gaseous signalling molecule (gasotransmitter). H<inf>2</inf>S has diverse physiological roles	such as with cell division	neurotransmission and inflammation. Its involvement with a variety of disease-related processes has spurred growing interest in its therapeutic potential. We propose that variants in genes implicit in regulating cellular H<inf>2</inf>S availability could help prioritise conditions for exploration of H<inf>2</inf>S as a therapeutic target. Here	we present the first systematic genetic investigation of H<inf>2</inf>S biology across thousands of human disease endpoints and clinical measures	leveraging common frequency genetic variants associated with gene expression and rare predicted loss-of-function variants. These analyses revealed a broad phenotypic spectrum of association signals with H<inf>2</inf>S related variants	in line with the complexity and pleiotropy of genes involved in this system. Notably	genetically predicted expression of SUOX (sulfite oxidase) showed strong associations with several diseases	including type 1 diabetes and other autoimmune diseases. Polygenic enrichment of common variant signals provided some evidence of a link between H<inf>2</inf>S biology and cerebrovascular disease. Our findings reveal new insights into genetic influences on H<inf>2</inf>S signalling and its relevance to human disease	highlighting genetic variation as a tool to prioritise indications for H<inf>2</inf>S-targeted therapies. © 2025""	Biobanks"; Genetics; Hydrogen sulfide; Phenome-wide association study;" Sulfur metabolism""	hydrogen sulfide"; sulfite oxidase; alcohol consumption; Alzheimer disease; anorexia nervosa; Article; autoimmune disease; cerebrovascular disease; gene expression; gene linkage disequilibrium; human; insulin dependent diabetes mellitus; keratitis; leukocyte count; mRNA expression level; neutrophil count; phenotype; pleiotropy; pneumocystosis; polyarthritis; protein expression; rheumatoid arthrit…	"
Yoon, S.; Lee, S.; Kwon, H.; Kim, H.-S.; Joo, J.H.; Hong, S.; Kim, S.Y.; Jang, S.; Lee, H.; Choi, H.S.; Cho, A.; Jeong, S.; Suh-Yun Joh, C.; Oh, H.; Choi, E.-H.; Choi, M.; Ahn, K.; Kim, H.J.; Kim, K.P.; Chae, J.-H.,"Yoon, Seobin (57212950008); Lee	Seungbok (59900597900); Kwon	Haeyoon (59383068300); Kim	Hyo-seung (60078656900); Joo	Jeong-hwan (57193496664); Hong	Soogil (55829931200); Kim	Sooyeon (57191544930); Jang	Sesong (56841065300); Lee	Hyunju (26322997700); Choi	Hyoung Soo (24576435400); Cho	Anna (56655964000); Jeong	Soyoung (58917147700); Suh-Yun Joh	Christine (58671431500); Oh	Hyeonseo (60079086600); Choi	Eui-hwan (56727293700); Choi	Murim (36929149400); Ahn	Kangmo (7202870689); Kim	Hyunje (57220077415); Kim	Keun-pil (59929176700);" Chae	Jong-hee (16241023700)""	57212950008";59900597900;59383068300;60078656900;57193496664;55829931200;57191544930;56841065300;26322997700;24576435400;56655964000;58917147700;58671431500;60079086600;56727293700;36929149400;7202870689;57220077415;59929176700;" 16241023700""	Biallelic BRF2 mutations disrupt redox homeostasis as etiological factors in syndromic immunodeficiency and developmental disorders""	2025""	Molecular Therapy""	33""	11""	"	5661""	5680""	0""	10.1016/j.ymthe.2025.08.006""	https://www.scopus.com/inward/record.uri?eid=2-s2.0-105014621849&doi=10.1016%2Fj.ymthe.2025.08.006&partnerID=40&md5=b5602e8762d0106e386d97880ff6ee59""	Department of Life Science	Chung-Ang University	Seoul	South Korea"; Department of Genomic Medicine	Seoul National University Hospital	Seoul	South Korea; Department of Pediatrics	Seoul National University Children's Hospital	Seoul	South Korea; Department of Medicine	Seoul National University College of Medicine	Seoul	South Korea; Department of Pediatrics	Seoul National University Bundang Hospital	Seongnam	Gyeonggi-do	South Korea; Department of Biomedical Sciences	Seoul National University
Kameda, H.; Takeuchi, T.; Yamaoka, K.; Oribe, M.; Kawano, M.; Konishi, Y.; Chonan, S.; Ikeda, K.; Camp, H.S.; Tanaka, Y.,"Kameda, Hideto (55313506400); Takeuchi	Tsutomu (55535576900); Yamaoka	Kunihiro (57684980500); Oribe	Motohiro (6603358711); Kawano	Mitsuhiro (7201851932); Konishi	Yuko (57221332745); Chonan	Sumi (60169245300); Ikeda	Kimitoshi (57477861300); Camp	Heidi S. (58562949000);" Tanaka	Yoshiya (56328279400)""	55313506400";55535576900;57684980500;6603358711;7201851932;57221332745;60169245300;57477861300;58562949000;" 56328279400""	Long-term safety and efficacy of upadacitinib in Japanese patients with rheumatoid arthritis and inadequate response to conventional synthetic disease-modifying antirheumatic drugs: 5-year results from the SELECT-SUNRISE randomised controlled trial""	2025""	RMD Open""	11""	4""	e006213""	"	"	0""	10.1136/rmdopen-2025-006213""	https://www.scopus.com/inward/record.uri?eid=2-s2.0-105020992873&doi=10.1136%2Frmdopen-2025-006213&partnerID=40&md5=d898434683208fa4343954c8c9b186ed""	Department of Internal Medicine	Toho University School of Medicine	Tokyo	Japan"; Division of Rheumatology	Keio University School of Medicine	Tokyo	Japan; Saitama Medical University	Moroyama	Saitama	Japan; Department of Rheumatology and Infectious Diseases	Kitasato University School of Medicine	Sagamihara	Kanagawa	Japan; Department of Internal Medicine	Oribe Clinic of Rheumatism and Medicine	Oita	Oita	Japan; Department of Hematology and Immunology	Kanazawa Medical University	Kahoku	Ishikawa	Japan; AbbVie	North Chicago	IL	United States; AbbVie	North Chicago	IL	United States;" Department of Molecular Targeted Therapeutics
Purschke, A.; Zietemann, V.; Herzer, P.; Kühne, C.; Marycz, T.; Syrbe, U.; Richter, A.; Strangfeld, A.,"Purschke, Alina (59963426900); Zietemann	Vera D. (58562353400); Herzer	Peter (7004520767); Kühne	Cornelia (57218209911); Marycz	Thomas (60169498200); Syrbe	Uta (6603164800); Richter	Adrian (56499879400);" Strangfeld	Anja (14054970700)""	59963426900";58562353400;7004520767;57218209911;60169498200;6603164800;56499879400;" 14054970700""	Invasive fungal infections in patients with rheumatoid arthritis: an explorative analysis from the German RABBIT register""	2025""	RMD Open""	11""	4""	e005961""	"	"	0""	10.1136/rmdopen-2025-005961""	https://www.scopus.com/inward/record.uri?eid=2-s2.0-105020992700&doi=10.1136%2Frmdopen-2025-005961&partnerID=40&md5=a844a4314b8d29207090e9c4887da18d""	Epidemiology and Health Services Research	German Rheumatology Research Center	Berlin	Berlin	Germany"; Medical Care Center Medicover	Munich	Germany; Scientific Advisory Board	Berlin	Berlin	Germany; Rheumatological practice	Haldensleben	Germany; Infectiology and Rheumatology	Charité – Universitätsmedizin Berlin	Berlin	Berlin	Germany; Institute of Community Medicine	Universitätsmedizin Greifswald	Greifswald	Mecklenburg-Vorpommern	Germany;" Department of Clinical Immunology and Rheumatology	Charité – Universitätsmedizin Berlin	Berlin	Berlin	Germany""	Purschke	Alina	Epidemiology and Health Services Research	German Rheumatology Research Center	Berlin	Berlin
Sánchez, C.I.; Díaz, V.; Alcázar, L.; Amich, J.; Marín, L.; Calera, J.A.,"Sánchez, Clara Inés (56213466700); Díaz	Verónica (60174608300); Alcázar	Laura (60174767000); Amich	Jorge (16416523600); Marín	Laura (57201746992);" Calera	José Antonio (6701490372)""	56213466700";60174608300;60174767000;16416523600;57201746992;" 6701490372""	Zinc-metallochaperones of Aspergillus fumigatus are involved in ROS production and folate biosynthesis during zinc deficiency""	2025""	Microbiology Spectrum""	13""	11""	"	1""	20""	0""	10.1128/spectrum.02279-25""	https://www.scopus.com/inward/record.uri?eid=2-s2.0-105020925188&doi=10.1128%2Fspectrum.02279-25&partnerID=40&md5=e26b8552a44be084dda0e723ce210083""	Universidad de Salamanca	Salamanca	Salamanca	Spain"; Laboratorio de Referencia e Investigación en Micología	Centro Nacional de Microbiologia	Majadahonda	Madrid	Spain;" Department of Microbiology and Genetics	Universidad de Salamanca	Salamanca	Salamanca	Spain""	Sánchez	Clara Inés	Universidad de Salamanca	Salamanca	Salamanca	Spain"; Díaz	Verónica	Universidad de Salamanca	Salamanca	Salamanca	Spain; Alcázar	Laura	Laboratorio de Referencia e Investigación en Micología	Centro Nacional de Microbiologia	Majadahonda	Madrid	Spain; Amich	Jorge	Laboratorio de Referencia e Investigación en Micología	Centro Nacional de Microbiologia
,"","","Expert consensus on the prevention and management of Pneumocystis jirovecii pneumonia in patients with hematologic malignancies and undergoing hematopoietic stem cell transplantation;" 血液恶性肿瘤及造血干细胞移植患者耶氏肺孢子菌肺炎防治专家共识""	2025""	Chinese Journal of Blood Transfusion""	38""	11""	"	1004""	549""	0""	10.13303/j.cjbt.issn.1004-549X.2025.11.001""	https://www.scopus.com/inward/record.uri?eid=2-s2.0-105025417851&doi=10.13303%2Fj.cjbt.issn.1004-549X.2025.11.001&partnerID=40&md5=7093c2d16d6455e6ab5a3eb7d0b4d6a6""	"	"	Pneumocystis jirovecii is a fungus with strict host specificity to humans. Pneumocystis jirovecii pneumonia (PJP) poses a high risk of occurrence	rapid progression	and elevated mortality in patients with hematologic malignancies receiving chemotherapy or immunosuppressive therapy	as well as in those undergoing hematopoietic stem cell transplantation (HSCT). At present	there is no unified standard for the diagnosis	treatment	and prevention of PJP in this patient population in China. To address this gap and further standardize clinical practice	this consensus was developed based on the best available evidence in evidence-based medicine and expert opinions from the Fungal Disease Committee of the China Medical Education Association and the Committee on Bacterial Infections and Antimicrobial Resistance of the Chinese Medical Association. It also draws on international guidelines	including those from European Conference on Infections in Leukemia (ECIL) and the European Organization for Research and Treatment of Cancer and the Mycoses Study Group (EORTC/ MSG)	as well as the Chinese Expert Consensus on the Clinical Diagnosis and Treatment of HIV-Associated PJP. Taking into account China’s clinical realities and current prevention and treatment practices	this document establishes diagnostic criteria and treatment algorithms specifically for PJP in patients with hematologic malignancies and HSCT. It aims to provide practical guidance for standardized diagnosis and management of PJP in this high-risk population. © 2025 Institute of Blood Transfusion Chinese Academy of Medical Sciences Peking Union Medical College. All rights reserved.""	expert consensus"; hematologic malignancies; hematopoietic stem cell transplantation;" Pneumocystis jirovecii pneumonia""	"	"	"	"	"	"	"	Fishman	Jay Alan	Pneumocystis jiroveci	Seminars in Respiratory and Critical Care Medicine	41	1	pp. 141-157	(2020)"; Kolbrink	Benedikt	Evolving epidemiology of pneumocystis pneumonia: Findings from a longitudinal population-based study and a retrospective multi-center study in Germany	The Lancet Regional Health - Europe	18	(2022); Xue	Ting	Trends in the Epidemiology of Pneumocystis Pneumonia in Immunocompromised Patients without HIV Infection	Journal of Fungi	9	8
Piórek, A.; Płużański, A.; Kowalski, D.M.; Krzakowski, M.,"Piórek, Aleksandra (55562060000); Płużański	Adam (16417598300); Kowalski	D. Mirosław (16686795600);" Krzakowski	M. J. (7004568124)""	55562060000";16417598300;16686795600;" 7004568124""	Radiation Recall Pneumonitis with Pneumocystis jirovecii Superinfection and Treatment Induced Hyponatremia in a Patient with Non-Small-Cell Lung Cancer""	2025""	Diseases""	13""	11""	357""	"	"	0""	10.3390/diseases13110357""	https://www.scopus.com/inward/record.uri?eid=2-s2.0-105022918577&doi=10.3390%2Fdiseases13110357&partnerID=40&md5=fa6729c516cc10033b5fae58f8c6a3e6""	Department of Lung Cancer and Thoracic Tumors	Maria Sklodowska-Curie National Research Institute of Oncology	Warsaw	MA	Poland""	Piórek	Aleksandra	Department of Lung Cancer and Thoracic Tumors	Maria Sklodowska-Curie National Research Institute of Oncology	Warsaw	MA	Poland"; Płużański	Adam	Department of Lung Cancer and Thoracic Tumors	Maria Sklodowska-Curie National Research Institute of Oncology	Warsaw	MA	Poland; Kowalski	D. Mirosław	Department of Lung Cancer and Thoracic Tumors	Maria Sklodowska-Curie National Research Institute of Oncology	Warsaw	MA	Poland;" Krzakowski	M. J.	Department of Lung Cancer and Thoracic Tumors	Maria Sklodowska-Curie National Research Institute of Oncology	Warsaw	MA	Poland""	Immune checkpoint inhibitors (ICIs) and thoracic radiotherapy are standard treatments for advanced non-small-cell lung cancer (NSCLC)	especially in patients with high PD-L1 expression or symptoms such as superior vena cava syndrome (SVCS). Both therapies carry a risk of pulmonary toxicity	which may be exacerbated by opportunistic infections due to corticosteroid use. We report a unique case of a 65-year-old man with squamous-cell NSCLC and high PD-L1 expression (80%)	who developed a rare complication: radiation recall pneumonitis (RRP)
Gavriilaki, E.; Dolgyras, P.; Konstantinidis, I.; Mallouri, D.; Salvaras, G.; Demosthenous, C.; Batsis, I.; Vardi, A.; Papadopoulos, I.; Tsokkou, S.; Bousiou, Z.; Karavalakis, G.; Varelas, C.; Panteliadou, A.; Spyridis, N.; Syrigou, A.; Marvaki, A.; Papathanasiou, M.; Papalexandri, A.; Lalayanni, C.; Vadikoliou, C.; Athanasiadou, A.; Sakellari, I.,"Gavriilaki, Eleni (35339139800); Dolgyras	Panagiotis (57202300282); Konstantinidis	Ioannis (59875936200); Mallouri	Despina (18434836000); Salvaras	Grigorios (60211103300); Demosthenous	Christos (56611867600); Batsis	Ioannis (8067238500); Vardi	Anna (55369702200); Papadopoulos	Ioannis (60211477700); Tsokkou	Sophia (58905815000); Bousiou	Zoi (57193381368); Karavalakis	Georgios (58357555700); Varelas	Christos (57221693760); Panteliadou	Alkistis Kyra (57218578785); Spyridis	Nikolaos (57168823400); Syrigou	Antonia (35206981000); Marvaki	Anastasia (56971306800); Papathanasiou	Maria (18434474700); Papalexandri	Apostolia (36560194200); Lalayanni	Chrysavgi (6506795137); Vadikoliou	Chrysanthi (26533524800); Athanasiadou	Anastasia (6602506821);" Sakellari	Ioanna (6506072877)""	35339139800";57202300282;59875936200;18434836000;60211103300;56611867600;8067238500;55369702200;60211477700;58905815000;57193381368;58357555700;57221693760;57218578785;57168823400;35206981000;56971306800;18434474700;36560194200;6506795137;26533524800;6602506821;" 6506072877""	Treosulfan-Based Conditioning Regimens for Allogeneic Hematopoietic Cell Transplantation in Acute Myeloid Leukemia and Other Myeloid Malignancies""	2025""	Pharmaceuticals""	18""	11""	1631""	"	"	0""	10.3390/ph18111631""	https://www.scopus.com/inward/record.uri?eid=2-s2.0-105022904339&doi=10.3390%2Fph18111631&partnerID=40&md5=4dda245a43d63c9ace532894c223ba21""	Department of Hematology	George Papanicolaou General Hospital	Thessaloniki	Greece"; Department of Medicine	Ippokration Hospital Thessaloniki	Thessaloniki	Macedonia	Greece;" Department of Medicine	Faculty of Health Sciences	Thessaloniki	Central Macedonia	Greece""	Gavriilaki	Eleni	Department of Hematology
Tsuchido, Y.; Mori, K.; Matsumura, Y.; Tsuda, Y.; Shinohara, K.; Yamamoto, M.; Nagao, M.,"Tsuchido, Yasuhiro (54401757300); Mori	Keiichiro (59675159800); Matsumura	Yasufumi (57220708064); Tsuda	Yusuke (59401541800); Shinohara	Koh (56180450400); Yamamoto	Masaki (55780871100);" Nagao	Miki (36083161500)""	54401757300";59675159800;57220708064;59401541800;56180450400;55780871100;" 36083161500""	Diagnostic accuracy of a novel blood (1→3)-β-D-glucan colourimetric assay for invasive fungal diseases: The β-glucan single M30 test WAKO""	2025""	Medical Mycology""	63""	11""	myaf105""	"	"	0""	10.1093/mmy/myaf105""	https://www.scopus.com/inward/record.uri?eid=2-s2.0-105022603207&doi=10.1093%2Fmmy%2Fmyaf105&partnerID=40&md5=c3a664b9bcd8a5577e072a1cf3029b1a""	Department of Clinical Laboratory Medicine	Graduate School of Medicine	Kyoto	Kyoto	Japan";" Laboratory of Microbiology	Kyoto University Hospital	Kyoto	Kyoto	Japan""	Tsuchido	Yasuhiro	Department of Clinical Laboratory Medicine	Graduate School of Medicine	Kyoto	Kyoto	Japan"; Mori	Keiichiro	Laboratory of Microbiology	Kyoto University Hospital	Kyoto	Kyoto	Japan; Matsumura	Yasufumi	Department of Clinical Laboratory Medicine	Graduate School of Medicine	Kyoto	Kyoto	Japan; Tsuda	Yusuke	Department of Clinical Laboratory Medicine	Graduate School of Medicine
Stamellou, E.; Bruchfeld, A.; Caravaca-Fontán, F.; Frangou, E.; Kronbichler, A.; Mirioglu, S.; Moran, S.M.; Stevens, K.I.; Teng, Y.K.O.; Steiger, S.; Floege, J.,"Stamellou, Eleni (38362190200); Bruchfeld	Annette N. (6602659946); Caravaca-Fontán	Fernando (56845924900); Frangou	Eleni A. (57201862554); Kronbichler	Andreas (35113449600); Mirioglu	Safak (56725794100); Moran	Sarah Margaret (11339979800); Stevens	Kate I. (35756668600); Teng	Y. K.O. (8715477500); Steiger	Stefanie (47961350900);" Floege	Jürgen (55961563700)""	38362190200";6602659946;56845924900;57201862554;35113449600;56725794100;11339979800;35756668600;8715477500;47961350900;" 55961563700""	The 2025 KDIGO IgA nephropathy guideline update: an ERA Immunonephrology Working Group perspective""	2025""	Clinical Kidney Journal""	18""	11""	sfaf324""	"	"	1""	10.1093/ckj/sfaf324""	https://www.scopus.com/inward/record.uri?eid=2-s2.0-105021555389&doi=10.1093%2Fckj%2Fsfaf324&partnerID=40&md5=4f811302f056c5c7ede4128431670196""	Department of Nephrology	Faculty of Medicine	Ioannina	Epirus	Greece"; Division of Nephrology and Clinical Immunology	Uniklinik RWTH Aachen	Aachen	Nordrhein-Westfalen	Germany; Department of Health	Linköpings Universitet	Linkoping	Östergötland	Sweden; Department of Renal Medicine	Karolinska Universitetssjukhuset	Stockholm	Stockholms	Sweden; Department of Nephrology	Instituto de Investigación Hospital 12 de Octubre	Madrid	Madrid	Spain; Department of Nephrology	Limassol General Hospital	Limassol	Cyprus; University of Nicosia Medical School	Nicosia	Nicosia	Cyprus; School of Medicine
Choi, B.; Ko, Y.; Kim, J.-M.; Kwon, H.E.; Kim, Y.H.; Shin, S.; Jung, J.H.; Kwon, H.,"Choi, Byunghyun (59563229100); Ko	Youngmin (57210962623); Kim	Jin-myung (57931364400); Kwon	Hye-eun (57924581600); Kim	Young-hoon (58304779800); Shin	Sung H. (56160996300); Jung	Joo-hee (60191432100);" Kwon	Hyunwook (56306126900)""	59563229100";57210962623;57931364400;57924581600;58304779800;56160996300;60191432100;" 56306126900""	Tacrolimus–Sirolimus Combined Exposure and Acute Rejection in Kidney Transplant Recipients Undergoing Early Conversion to Sirolimus: A Multicenter Retrospective Cohort Threshold Analysis""	2025""	Journal of Clinical Medicine""	14""	21""	7808""	"	"	0""	10.3390/jcm14217808""	https://www.scopus.com/inward/record.uri?eid=2-s2.0-105021541096&doi=10.3390%2Fjcm14217808&partnerID=40&md5=d225c2191db66a1a138f1676ff983b8f""	Department of Surgery	Pusan National University Yangsan Hospital	Yangsan	Gyeongsangnam-do	South Korea";" Division of Kidney and Pancreas Transplantation	University of Ulsan College of Medicine	Seoul	South Korea""	Choi	Byunghyun	Department of Surgery	Pusan National University Yangsan Hospital	Yangsan	Gyeongsangnam-do	South Korea"; Ko	Youngmin	Division of Kidney and Pancreas Transplantation	University of Ulsan College of Medicine	Seoul	South Korea; Kim	Jin-myung	Division of Kidney and Pancreas Transplantation	University of Ulsan College of Medicine	Seoul	South Korea; Kwon	Hye-eun	Division of Kidney and Pancreas Transplantation	University of Ulsan College of Medicine	Seoul	South Korea; Kim
Peña-Valencia, K.; Isaza-Agudelo, J.P.; Becker, M.; Head, B.M.; López-López, L.; Peña-Valencia, J.; Rodriguez, I.; Marín-Pineda, D.; Aguilar-Pérez, Y.; Vélez, L.; Rueda, Z.V.; Keynan, Y.,"Peña-Valencia, Katherine (58849189900); Isaza-Agudelo	Juan Pablo (56618603600); Becker	Michael G. (56393702000); Head	Breanne M. (57191892913); López-López	Lucelly (56243678300); Peña-Valencia	Jhonatan (60172717900); Rodriguez	Iván (60173084500); Marín-Pineda	Diana Marcela (35748970600); Aguilar-Pérez	Yudy Alexandra (25951220300); Vélez	Lázaro Agustín (24279189300); Rueda	Zulma Vanessa (26642118700);" Keynan	Y. (19640018800)""	58849189900";56618603600;56393702000;57191892913;56243678300;60172717900;60173084500;35748970600;25951220300;24279189300;26642118700;" 19640018800""	Lung Microbiota in People Diagnosed with HIV and Pneumonia: A Colombian Cohort Study""	2025""	American Journal of Tropical Medicine and Hygiene""	113""	5""	"	1117""	1130""	0""	10.4269/ajtmh.23-0903""	https://www.scopus.com/inward/record.uri?eid=2-s2.0-105021017456&doi=10.4269%2Fajtmh.23-0903&partnerID=40&md5=25e877a6d8c85cbe40cae52fc9f42c6f""	Escuela de Microbiología	Universidad de Antioquia	Medellin	Antioquia	Colombia"; Grupo de Investigación en Salud Pública	Universidad Pontificia Bolivariana	Medellin	Antioquia	Colombia; Grupo Bacterias & Cancer	Universidad de Antioquia	Medellin	Antioquia	Colombia; Grupo Biología de Sistemas	Universidad Pontificia Bolivariana	Medellin	Antioquia	Colombia; Faculty of Medicine	Universidad Pontificia Bolivariana	Medellin	Antioquia	Colombia; JC Wilt Infectious Diseases Research Centre	Winnipeg	MB	Canada; Department of Medical Microbiology and Infectious Diseases	University of Manitoba	Winnipeg
Xiong, A.; Shao, J.; Zhao, Y.; Huang, X.; Luo, J.; He, X.; Chen, P.; Ye, Y.; Xie, C.; Wei, X.; Luo, X.,"Xiong, Anji (57194693644); Shao	Jiang (60169108000); Zhao	Yanzao (58865758300); Huang	Xuemei (59456180700); Luo	Jie (57469905300); He	Xi (60169722900); Chen	Pu (60169307000); Ye	Yiman (58884920500); Xie	Chuanmei (35207368900); Wei	Xin (57694808800);" Luo	Xiongyan (35302974000)""	57194693644";60169108000;58865758300;59456180700;57469905300;60169722900;60169307000;58884920500;35207368900;57694808800;" 35302974000""	Tacrolimus Trough Concentration-Escalating Bipartite Therapy (Glucocorticoids Combined With Tacrolimus) for Refractory MDA5 Antibody-Positive Clinically Amyopathic Dermatomyositis With Rapidly Progressive Interstitial Pneumonia""	2025""	Immunity	Inflammation and Disease""	13""	11""	e70295""	"	"	0""	10.1002/iid3.70295""	https://www.scopus.com/inward/record.uri?eid=2-s2.0-105020992734&doi=10.1002%2Fiid3.70295&partnerID=40&md5=d8b775369a38c7abe027a5cea956d7ee""	Department of Immunology and Rheumatology	Capital Medical University	Beijing	China"; Department of Immunology and Rheumatology	Affiliated Hospital of Southwest Medical University	Luzhou	Sichuan	China; Department of Immunology and Rheumatology	North Sichuan Medical College	Nanchang	Sichuan	China; Department of Ophthalmology	West China School of Medicine/West China Hospital of Sichuan University	Chengdu	Sichuan	China;" Department of Immunology and Rheumatology	West China School of Medicine/West China Hospital of Sichuan University	Chengdu	Sichuan	China""	Xiong	Anji	Department of Immunology and Rheumatology	Capital Medical University	Beijing	China
Chen, B.; Chen, Y.; Chen, M.; Mao, Y.; Huang, Y.; Zhou, L.; Wu, W.; Li, X.; Wu, X.; Cheng, Y.; Qiu, H.,"Chen, Bo (58113790800); Chen	Yiying (58113839100); Chen	Ming (59656178100); Mao	Yunyi (60158742300); Huang	Yingbin (58525800500); Zhou	Lili (57209721240); Wu	Wenwei (57195521640); Li	Xueyong (57710089300); Wu	Xuemei (55714981200); Cheng	Yu (57191966535);" Qiu	Hongqiang (37081822600)""	58113790800";58113839100;59656178100;60158742300;58525800500;57209721240;57195521640;57710089300;55714981200;57191966535;" 37081822600""	Population pharmacokinetics and Monte Carlo-based dosing optimization of trimethoprim-sulfamethoxazole""	2025""	Antimicrobial Agents and Chemotherapy""	69""	11""	"	"	"	0""	10.1128/aac.00519-25""	https://www.scopus.com/inward/record.uri?eid=2-s2.0-105020794120&doi=10.1128%2Faac.00519-25&partnerID=40&md5=cc64b18cd02112a7fa0ac1e74e402b99""	Department of Pharmacy	Fujian Medical University	Fuzhou	Fujian	China"; College of Pharmacy	Fujian Medical University	Fuzhou	Fujian	China;" Department of Critical Care Medicine	Fujian Medical University	Fuzhou	Fujian	China""	Chen	Bo	Department of Pharmacy	Fujian Medical University	Fuzhou	Fujian	China	College of Pharmacy	Fujian Medical University	Fuzhou	Fujian	China"; Chen	Yiying	Department of Pharmacy
Wolesensky, C.S.; Patel, N.; Nagaraju, S.; Hanish, S.; Roberts, M.; Dorsett, M.; Taber, D.J.,"Wolesensky, Christine (59681819800); Patel	Neha (57198804109); Nagaraju	Santosh (55877969100); Hanish	Steven I. (6508121563); Roberts	Morgan (60166415600); Dorsett	Margaret (60166415700);" Taber	David James (7004899937)""	59681819800";57198804109;55877969100;6508121563;60166415600;60166415700;" 7004899937""	Improved LCP Tacrolimus XR Dosing and Monitoring Outcomes With a Genotype-Based Dosing Algorithm Versus Weight Based Dosing""	2025""	Clinical Transplantation""	39""	11""	e70363""	"	"	0""	10.1111/ctr.70363""	https://www.scopus.com/inward/record.uri?eid=2-s2.0-105020479822&doi=10.1111%2Fctr.70363&partnerID=40&md5=ef23139c7dbcc526a33bfaa707af9565""	Department of Pharmacy	Medical University of South Carolina	Charleston	SC	United States";" Department of Transplant Surgery	Medical University of South Carolina	Charleston	SC	United States""	Wolesensky	Christine	Department of Pharmacy	Medical University of South Carolina	Charleston	SC	United States"; Patel	Neha	Department of Pharmacy	Medical University of South Carolina	Charleston	SC	United States; Nagaraju	Santosh	Department of Transplant Surgery	Medical University of South Carolina	Charleston	SC	United States; Hanish	Steven I.	Department of Transplant Surgery	Medical University of South Carolina
Nagasaka, K.; Amano, K.; Nagafuchi, H.; Sada, K.-E.; Komagata, Y.; Yamamura, M.; Kato, M.; Endo, T.; Nakaya, I.; Takeuchi, T.; Murakawa, Y.; Sugihara, T.; Saito, M.; Hayashi, T.; Furuta, S.; Karasawa, K.; Banno, S.; Endo, S.; Majima, M.; Dobashi, H.; Kaname, S.; Tamura, N.; Arimura, Y.; Harigai, M.,"Nagasaka, Kenji (7006774002); Amano	Koichi (7201828534); Nagafuchi	Hiroko (6701426004); Sada	Kenei (14056848500); Komagata	Yoshinori (6701478449); Yamamura	Masahiro (7202839159); Kato	Masaru (57470335300); Endo	Tomomi (36839558500); Nakaya	Izaya (6602146709); Takeuchi	Tsutomu (55535576900); Murakawa	Yohko (7006362374); Sugihara	Takahiko (13403508100); Saito	Masaya (57195560501); Hayashi	Taichi (55580972200); Furuta	Shunsuke (24390740200); Karasawa	Kazunori (37034287700); Banno	Shogo (60164001000); Endo	Shuichiro (7402108055); Majima	Masako (57216394001); Dobashi	Hiroaki (7004624190); Kaname	Shinya (6602714223); Tamura	Naoto (7201487794); Arimura	Yoshiriro (60163990800);" Harigai	Masayoshi (7006506729)""	7006774002";7201828534;6701426004;14056848500;6701478449;7202839159;57470335300;36839558500;6602146709;55535576900;7006362374;13403508100;57195560501;55580972200;24390740200;37034287700;60164001000;7402108055;57216394001;7004624190;6602714223;7201487794;60163990800;" 7006506729""	Nation wide cohort study of Japanese patients with ANCA associated vasculitis using rituximab Effectiveness and safety after two years""	2025""	Modern Rheumatology""	35""	6""	"	967""	973""	0""	10.1093/mr/roaf052""	https://www.scopus.com/inward/record.uri?eid=2-s2.0-105020277965&doi=10.1093%2Fmr%2Froaf052&partnerID=40&md5=dfecbb4ea2574a73e51d3086e8df7599""	Department of Rheumatology	Ome Medical Center	Ome	Tokyo	Japan"; Department of Rheumatology	Institute of Science Tokyo	Tokyo	Japan; Department of Clinical Immunology and Rheumatology	Saitama Medical Center	Saitama Medical University	Kawagoe	Saitama	Japan; Division of Rheumatology and Allergology	St. Marianna University School of Medicine
Lee, J.; Eom, J.S.; Shi, H.J.; Hong, S.H.; Park, Y.,"Lee, Juyeong (60162606200); Eom	Joong-sik (8312280800); Shi	Hyejin (57204566540); Hong	Shin-hee (57727964600);" Park	Yoonseon (55494377800)""	60162606200";8312280800;57204566540;57727964600;" 55494377800""	Comparison of Clinical Characteristics of Pneumocystis Pneumonia with or without Human Immunodeficiency Virus: A Prognosis Contrary to Initial Clinical Features""	2025""	Yonsei Medical Journal""	66""	11""	"	722""	730""	0""	10.3349/ymj.2025.0058""	https://www.scopus.com/inward/record.uri?eid=2-s2.0-105020246287&doi=10.3349%2Fymj.2025.0058&partnerID=40&md5=dc1c61df92fcf16b8630b65a71077c61""	Department of Internal Medicine	Gachon University	Seongnam	Gyeonggi-do	South Korea""	Lee	Juyeong	Department of Internal Medicine	Gachon University	Seongnam	Gyeonggi-do	South Korea"; Eom	Joong-sik	Department of Internal Medicine	Gachon University	Seongnam	Gyeonggi-do	South Korea; Shi	Hyejin	Department of Internal Medicine	Gachon University	Seongnam	Gyeonggi-do	South Korea; Hong	Shin-hee	Department of Internal Medicine	Gachon University	Seongnam	Gyeonggi-do	South Korea;" Park	Yoonseon	Department of Internal Medicine	Gachon University
Amin, S.J.; Rogers, A.W.; Yun, A.N.; Nigo, M.; Ghobrial, R.M.; Gaber, A.O.,"Amin, Suneri J. (58112602100); Rogers	Alex W. (57219731568); Yun	Allison N. (57481266900); Nigo	Masayuki (55892151600); Ghobrial	Rafik Mark (7003962073);" Gaber	A. Osama (59503398200)""	58112602100";57219731568;57481266900;55892151600;7003962073;" 59503398200""	Letermovir Conversion for Cytomegalovirus Prophylaxis in Solid Organ Transplant""	2025""	Clinical Transplantation""	39""	11""	e70366""	"	"	0""	10.1111/ctr.70366""	https://www.scopus.com/inward/record.uri?eid=2-s2.0-105019771630&doi=10.1111%2Fctr.70366&partnerID=40&md5=e61a4bfa3211cbfcc71c4839b510ba45""	Department of Pharmacy	Houston Methodist Hospital	Houston	TX	United States"; Department of Medicine	Houston Methodist Hospital	Houston	TX	United States; Department of Surgery	Houston Methodist Hospital	Houston	TX	United States;" Houston Methodist Hospital	Houston	TX	United States""	Amin	Suneri J.	Department of Pharmacy	Houston Methodist Hospital	Houston	TX	United States"; Rogers	Alex W.	Department of Pharmacy	Houston Methodist Hospital	Houston	TX	United States; Yun	Allison N.	Department of Pharmacy	Houston Methodist Hospital
Natasia, S.M.D.; Evatta, A.; Setiawan, M.; Fajar, J.K.; Santoso, D.S.B.,"Natasia, S. M.D. (60135963700); Evatta	Arde (57292451400); Setiawan	Meddy (57209207415); Fajar	Jonny Karunia (56156139600);" Santoso	D. S.B. (60136664400)""	60135963700";57292451400;57209207415;56156139600;" 60136664400""	The infectious complications of ABO incompatibility in renal transplant patients A meta-analysis""	2025""	Archives of Hellenic Medicine""	42""	6""	"	799""	809""	0""	"	https://www.scopus.com/inward/record.uri?eid=2-s2.0-105018509495&partnerID=40&md5=6f3da0eb1a811da6d4492eaa0734ad53""	Accident and Emergency Department	Bina Sehat Hospital	Jember	Indonesia"; Department of Internal Medicine	RSU Wajak Husada	Malang	Indonesia; Department of Internal Medicine	Universitas Muhammadiyah Malang	Malang	East Java	Indonesia; Center of Medical Research	Deka Institute	Malang	Indonesia;" Department of Internal Medicine	RSUD Grati	Pasuruan	Indonesia""	Natasia	S. M.D.	Accident and Emergency Department	Bina Sehat Hospital	Jember	Indonesia"; Evatta	Arde	Department of Internal Medicine	RSU Wajak Husada	Malang	Indonesia; Setiawan	Meddy	Department of Internal Medicine	Universitas Muhammadiyah Malang	Malang	East Java
Kanbayashi, Y.; Morioka, R.; Hosohata, K.,"Kanbayashi, Yuko (12771742600); Morioka	Risa (60138054900);" Hosohata	Keiko (6603334270)""	12771742600";60138054900;" 6603334270""	Disproportionality Analysis of Pulmonary Adverse Events Associated with Trastuzumab Deruxtecan Using the Japanese Adverse Drug Event Report Database""	2025""	Clinical Drug Investigation""	45""	11""	"	901""	907""	0""	10.1007/s40261-025-01490-3""	https://www.scopus.com/inward/record.uri?eid=2-s2.0-105018450576&doi=10.1007%2Fs40261-025-01490-3&partnerID=40&md5=7385cbae55c612bf694d107a5b640fcf""	Department of Evaluation for Clinical Pharmacology	Himeji Dokkyo University	Himeji	Hyogo	Japan";" Department of Drug Evaluation and Informatics	Himeji Dokkyo University	Himeji	Hyogo	Japan""	Kanbayashi	Yuko	Department of Evaluation for Clinical Pharmacology	Himeji Dokkyo University	Himeji	Hyogo	Japan"; Morioka	Risa	Department of Drug Evaluation and Informatics	Himeji Dokkyo University	Himeji	Hyogo	Japan;" Hosohata	Keiko	Department of Drug Evaluation and Informatics	Himeji Dokkyo University	Himeji	Hyogo	Japan""	Aim: This study was conducted to examine disproportionality	times to onset	incidence rates	and outcomes of trastuzumab deruxtecan-associated pulmonary adverse events (AEs) using the Japanese Adverse Drug Event Report database. Methods: We analyzed data for the period from April 2004 to December 2024. Data on pulmonary AEs were extracted	and the relative disproportionality of AEs was estimated using reporting odds ratios (RORs). Results: Of the 3	221	393 reports analyzed
Tio, S.Y.; Neoh, C.F.; Ritchie, D.; Chee, L.; Kong, D.C.M.; Worth, L.J.; Yong, M.K.; Slavin, M.A.,"Tio, Shio Yen (57204045372); Neoh	Chin Fen (35269375100); Ritchie	David S. (7201711011); Chee	Lynette C.Y. (56704977300); Kong	David C.M. (7202350808); Worth	Leon J. (12769878900); Yong	Michelle K. (36783271400);" Slavin	Monica A. (7006287667)""	57204045372";35269375100;7201711011;56704977300;7202350808;12769878900;36783271400;" 7006287667""	The Changing Epidemiology of Breakthrough Invasive Fungal Disease in Allogeneic Hematopoietic Stem Cell Transplant Recipients in the Era of Modified-Release Posaconazole Prophylaxis""	2025""	Transplant Infectious Disease""	27""	6""	e70104""	"	"	0""	10.1111/tid.70104""	https://www.scopus.com/inward/record.uri?eid=2-s2.0-105017840823&doi=10.1111%2Ftid.70104&partnerID=40&md5=e7b4d6500db0e943d75fe25c5fed1680""	Department of Infectious Diseases	Peter Maccallum Cancer Centre	Melbourne	VIC	Australia"; National Centre for Infections in Cancer	Melbourne	VIC	Australia; University of Melbourne	Melbourne	VIC	Australia; Royal Melbourne Hospital	Melbourne	VIC	Australia; Department of Clinical Haematology	Royal Melbourne Hospital	Melbourne	VIC	Australia; Department of Medicine	Melbourne	VIC	Australia; The Peter Doherty Institute for Infection and Immunity	Melbourne	VIC	Australia;" Monash University	Melbourne	VIC	Australia""	Tio	Shio Yen	Department of Infectious Diseases
Meena, J.; Sinha, A.; Yadav, M.; Krishna, A.; Bansal, V.; Goswami, S.; Singh, G.; Coshic, P.; Hari, P.; Bagga, A.,"Meena, Jitendra Kumar (57217997226); Sinha	Aditi (57213924997); Yadav	Menka (57202135564); Krishna	Asuri (36439374900); Bansal	Virinder (60113200000); Goswami	Sanjeev (57750714200); Singh	Geetika (36488516200); Coshic	Poonam (24342903000); Hari	Pankaj (7102513366);" Bagga	Arvind (7004449088)""	57217997226";57213924997;57202135564;36439374900;60113200000;57750714200;36488516200;24342903000;7102513366;" 7004449088""	ABO Incompatible Kidney Transplantation in Indian Children""	2025""	Pediatric Transplantation""	29""	7""	e70177""	"	"	0""	10.1111/petr.70177""	https://www.scopus.com/inward/record.uri?eid=2-s2.0-105017019975&doi=10.1111%2Fpetr.70177&partnerID=40&md5=bc2384d6547618675fe4f1d8b7c1fa88""	Department of Pediatrics	All India Institute of Medical Sciences	New Delhi	New Delhi	DL	India"; Department of Surgical Disciplines	All India Institute of Medical Sciences	New Delhi	New Delhi	DL	India; Department of Transplant Immunology and Immunogenetics	All India Institute of Medical Sciences	New Delhi	New Delhi	DL	India; Department of Pathology	All India Institute of Medical Sciences	New Delhi	New Delhi	DL	India;" Department of Transfusion Medicine	All India Institute of Medical Sciences	New Delhi	New Delhi	DL	India""	Meena	Jitendra Kumar
Kilcup, J.; Suttle, L.; Crilley, T.,"Kilcup, Jeffrey (60102255100); Suttle	Lindsey (60101223300);" Crilley	Thomas A. (58096116400)""	60102255100";60101223300;" 58096116400""	Disseminated Nocardia yamashiensis	an Uncommon Subspecies""	2025""	Transplant Infectious Disease""	27""	6""	e70100""	"	"	0""	10.1111/tid.70100""	https://www.scopus.com/inward/record.uri?eid=2-s2.0-105016197631&doi=10.1111%2Ftid.70100&partnerID=40&md5=b0d4884eef0fc6f2811a1e16f8f46ae4""	Department of Infectious Diseases	Wake Forest Baptist Health	Winston Salem	NC	United States";" Department of General Surgery	Wake Forest Baptist Health	Winston Salem	NC	United States""	Kilcup	Jeffrey	Department of Infectious Diseases	Wake Forest Baptist Health	Winston Salem	NC	United States"; Suttle	Lindsey	Department of General Surgery	Wake Forest Baptist Health	Winston Salem	NC	United States;" Crilley	Thomas A.	Department of Infectious Diseases	Wake Forest Baptist Health	Winston Salem	NC	United States""	[No abstract available]""	"	alemtuzumab"; amikacin; amoxicillin plus clavulanic acid; ceftriaxone; cefuroxime; ciprofloxacin; clarithromycin; cotrimoxazole; imipenem; linezolid; minocycline; moxifloxacin; mycophenolic acid; prednisone; tacrolimus; thymocyte antibody; tobramycin; valaciclovir; acute graft rejection; acute kidney failure; adult; antibiotic sensitivity; antigen blood level; bronchoscopy; case report; clinical …	"	alemtuzumab	216503-57-0"; amikacin
Dulipati, V.; Kaskinen, A.; Lokki, A.I.; Kotimaa, J.; Messing, M.; Tainio, J.; Räisänen-Sokolowski, A.; Jahnukainen, T.; Meri, S.,"Dulipati, Vinaya (57218458573); Kaskinen	Anu K. (56829476900); Lokki	A. Inkeri (36918704900); Kotimaa	Juha (56222664800); Messing	Marcel (55407762600); Tainio	Juuso (47661557200); Räisänen-Sokolowski	Anne K. (7004341729); Jahnukainen	Timo J. (6602193869);" Meri	Seppo K. (7006944396)""	57218458573";56829476900;36918704900;56222664800;55407762600;47661557200;7004341729;6602193869;" 7006944396""	Antifactor H Autoantibody Characterization in Atypical Hemolytic Uremic Syndrome""	2025""	Kidney International Reports""	10""	11""	"	4081""	4086""	0""	10.1016/j.ekir.2025.08.019""	https://www.scopus.com/inward/record.uri?eid=2-s2.0-105016011547&doi=10.1016%2Fj.ekir.2025.08.019&partnerID=40&md5=e0e4465ed1ce8d96d137e16117da6aa9""	Department of Bacteriology and Immunology	Helsingin Yliopisto	Helsinki	Uusimaa	Finland"; Department of Pediatric Nephrology and Transplantation	Children's Hospital Helsinki	Helsinki	Finland; Heart and Lung Centre	Helsinki University Hospital	Helsinki	Finland; Teknologian Tutkimuskeskus VTT	Espoo	Uusimaa	Finland; Department of Pathology	Helsinki University Hospital	Helsinki	Finland;" Diagnostic Center	Helsinki University Hospital	Helsinki	Finland""	Dulipati	Vinaya	Department of Bacteriology and Immunology	Helsingin Yliopisto	Helsinki	Uusimaa	Finland"; Kaskinen	Anu K.	Department of Pediatric Nephrology and Transplantation
Fu, A.; Li, M.; Peng, Y.; Xu, B.; Li, L.; Jia, J.; Yang, Y.; Lin, S.; Meng, F.; Zhang, D.; He, G.,"Fu, Andie (58923414800); Li	Mengyuan (57201044482); Peng	Yizhou (58067237900); Xu	Bing (60085529500); Li	Li (57218273762); Jia	Jinsong (26642934200); Yang	Yan (56144804400); Lin	Shengyun (14627553200); Meng	Fankai (7201913239); Zhang	Donghua (57198599633);" He	Guangsheng (7401955419)""	58923414800";57201044482;58067237900;60085529500;57218273762;26642934200;56144804400;14627553200;7201913239;57198599633;" 7401955419""	Comparison of Haploidentical-Hematopoietic Stem Cell Transplantation Using Modified Post-Transplantation Cyclophosphamide and Eltrombopag Combined With Immunosuppression for the Treatment of Severe Aplastic Anemia""	2025""	Transplantation and Cellular Therapy""	31""	11""	"	900""	900.e13""	0""	10.1016/j.jtct.2025.07.019""	https://www.scopus.com/inward/record.uri?eid=2-s2.0-105015076464&doi=10.1016%2Fj.jtct.2025.07.019&partnerID=40&md5=86f9b098adaa6ea4b27a9b480917a2dc""	Department of Hematology	Tongji Medical College of Huazhong University of Science and Technology	Wuhan	Hubei	China"; Shiyan Taihe Hospital	Shiyan	Hubei	China; Chongqing Medical University	Chongqing	Chongqing	China; Research Unit of Key Technique for Diagnosis and Treatments of Hematologic Malignancies	Peking University People's Hospital	Beijing	China; Department of Hematology	The First Bethune Hospital of Jilin University	Changchun	Jilin	China; Department of Hematology	The First Affiliated Hospital of Zhejiang University of Traditional	Hangzhou	China;" Department of Hematology	Jiangsu Province Hospital	Nanjing	Jiangsu	China""	Fu	Andie
Hao, W.; Liu, S.; Qin, Y.; Sun, C.; Bao, J.; Wu, C.,"Hao, Wei (57195424818); Liu	Sheng (36114231900); Qin	Yuenong (57195414976); Sun	Chenping (57195415581); Bao	Jijia (60085901900);" Wu	Chunyu (55879989300)""	57195424818";36114231900;57195414976;57195415581;60085901900;" 55879989300""	Pneumocystis jirovecii pneumonia in a patient with HR+/HER2‑ advanced breast cancer following abemaciclib combined with endocrine therapy: A case report""	2025""	Oncology Letters""	30""	5""	505""	"	"	0""	10.3892/ol.2025.15251""	https://www.scopus.com/inward/record.uri?eid=2-s2.0-105015068654&doi=10.3892%2Fol.2025.15251&partnerID=40&md5=df5fb5a2d8c095e3ab1cb1cf13b46863""	Department of Breast Surgery (Integrated Traditional and Western Medicine)	Longhua Hospital Shanghai University of Traditional Chinese Medicine	Shanghai	China";" Hospital Management Office	Shanghai University of Traditional Chinese Medicine	Shanghai	China""	Hao	Wei	Department of Breast Surgery (Integrated Traditional and Western Medicine)	Longhua Hospital Shanghai University of Traditional Chinese Medicine	Shanghai	China"; Liu	Sheng	Hospital Management Office	Shanghai University of Traditional Chinese Medicine	Shanghai	China; Qin	Yuenong	Department of Breast Surgery (Integrated Traditional and Western Medicine)	Longhua Hospital Shanghai University of Traditional Chinese Medicine	Shanghai	China; Sun	Chenping	Department of Breast Surgery (Integrated Traditional and Western Medicine)	Longhua Hospital Shanghai University of Traditional Chinese Medicine	Shanghai	China; Bao	Jijia	Department of Breast Surgery (Integrated Traditional and Western Medicine)	Longhua Hospital Shanghai University of Traditional Chinese Medicine	Shanghai
Donze, C.; Hamani, A.; Revon-Rivière, G.; Filaine, P.; Andre, N.,"Donze, Caroline (57385705600); Hamani	Anissa (60078228800); Revon-Rivière	Gabriel (57207988323); Filaine	Pauline (57722956000);" Andre	Nicolas (35301855700)""	57385705600";60078228800;57207988323;57722956000;" 35301855700""	Near Complete Response With Trastuzumab Deruxtecan in a Teenager With Relapsing Metastatic Desmoplastic Small Round Cell Tumor""	2025""	Pediatric Blood and Cancer""	72""	11""	e32009""	"	"	0""	10.1002/pbc.32009""	https://www.scopus.com/inward/record.uri?eid=2-s2.0-105014630529&doi=10.1002%2Fpbc.32009&partnerID=40&md5=aa06abb0f26197a19fd2f30a13670a76""	Service d'Hématologie et Oncologie Pédiatrique	Hopital La Timone	Marseille	France";" Reverse Molecular Pharmacology in Pediatric Oncology	Centre de Recherche en Cancérologie de Marseille	Marseille	Provence-Alpes-Cote d'Azur	France""	Donze	Caroline	Service d'Hématologie et Oncologie Pédiatrique	Hopital La Timone	Marseille	France	Reverse Molecular Pharmacology in Pediatric Oncology	Centre de Recherche en Cancérologie de Marseille	Marseille	Provence-Alpes-Cote d'Azur	France"; Hamani	Anissa	Service d'Hématologie et Oncologie Pédiatrique	Hopital La Timone	Marseille	France; Revon-Rivière	Gabriel	Service d'Hématologie et Oncologie Pédiatrique	Hopital La Timone	Marseille	France	Reverse Molecular Pharmacology in Pediatric Oncology	Centre de Recherche en Cancérologie de Marseille	Marseille	Provence-Alpes-Cote d'Azur
Lee, J.; Lee, S.-E.; Kwag, D.; Park, S.-S.; Park, S.; Uhm, J.; Lee, J.W.,"Lee, Jihyuk (60078304400); Lee	Sung-eun (55156773300); Kwag	Daehun (57386908100); Park	Sungsoo (57043695200); Park	Silvia (36182573400); Uhm	Jieun (13605753400);" Lee	Jongwook (37960945200)""	60078304400";55156773300;57386908100;57043695200;36182573400;13605753400;" 37960945200""	Outcomes of Haploidentical Stem Cell Transplantation in Upfront and Salvage Settings for Adult Patients with Severe Aplastic Anemia""	2025""	Transplantation and Cellular Therapy""	31""	11""	"	928""	928.e12""	1""	10.1016/j.jtct.2025.08.005""	https://www.scopus.com/inward/record.uri?eid=2-s2.0-105014618981&doi=10.1016%2Fj.jtct.2025.08.005&partnerID=40&md5=0719e62ab90c267482e6faf08d82da61""	Division of Hematology and Oncology	Hanyang University Hospital	Seoul	South Korea";" Department of Hematology	The Catholic University of Korea Seoul St. Mary's Hospital	Seoul	South Korea""	Lee	Jihyuk	Division of Hematology and Oncology	Hanyang University Hospital	Seoul	South Korea"; Lee	Sung-eun	Department of Hematology	The Catholic University of Korea Seoul St. Mary's Hospital	Seoul	South Korea; Kwag	Daehun	Department of Hematology	The Catholic University of Korea Seoul St. Mary's Hospital	Seoul	South Korea; Park	Sungsoo	Department of Hematology	The Catholic University of Korea Seoul St. Mary's Hospital	Seoul	South Korea; Park	Silvia	Department of Hematology	The Catholic University of Korea Seoul St. Mary's Hospital
Choi, S.-H.; Hong, S.-B.; Huh, J.W.; Sung, H.; Do, K.-H.; Lee, S.-O.; Lim, C.-M.; Koh, Y.,"Choi, Sang-ho (55736565000); Hong	Sangbum (10439962800); Huh	Jin-won (7102258542); Sung	Heung Sup (7201871337); Do	Kyung-hyun (14062994800); Lee	Sang-oh (35208441800); Lim	Chae Man (7403654268);" Koh	Younsuck (59917404500)""	55736565000";10439962800;7102258542;7201871337;14062994800;35208441800;7403654268;" 59917404500""	Endotracheal aspirate as an alternative to bronchoalveolar lavage fluid for the diagnosis of Pneumocystis pneumonia by real-time polymerase chain reaction""	2025""	Clinical Microbiology and Infection""	31""	11""	"	1914""	1917""	0""	10.1016/j.cmi.2025.07.031""	https://www.scopus.com/inward/record.uri?eid=2-s2.0-105014253562&doi=10.1016%2Fj.cmi.2025.07.031&partnerID=40&md5=d206191b40675e9ef0fcf51ff567fc5d""	Department of Infectious Diseases	Asan Medical Center	Seoul	Seoul	South Korea"; Department of Pulmonary and Critical Care Medicine	Asan Medical Center	Seoul	Seoul	South Korea; Department of Laboratory Medicine	Asan Medical Center	Seoul	Seoul	South Korea;" Department of Radiology	Asan Medical Center	Seoul	Seoul	South Korea""	Choi	Sang-ho	Department of Infectious Diseases	Asan Medical Center	Seoul	Seoul	South Korea"; Hong	Sangbum	Department of Pulmonary and Critical Care Medicine	Asan Medical Center	Seoul	Seoul	South Korea; Huh
Hosseini-Moghaddam, S.M.; Fishman, J.A.,"Hosseini-Moghaddam, Seyed Mohammadmehdi M. (59269520700);" Fishman	Jay Alan (57203198641)""	59269520700";" 57203198641""	Pneumocystis pneumonia in thoracic organ transplantation: Current perspectives and updates""	2025""	JHLT Open""	10""	"	100367""	"	"	0""	10.1016/j.jhlto.2025.100367""	https://www.scopus.com/inward/record.uri?eid=2-s2.0-105013748637&doi=10.1016%2Fj.jhlto.2025.100367&partnerID=40&md5=6d6d0241182640d2243f7a85b0e90ae2""	Transplant Infectious Diseases	University Health Network	Toronto	ON	Canada"; Department of Medicine	Western University	London	ON	Canada; Institute for Clinical Evaluative Sciences	Toronto	ON	Canada;" Medicine	Massachusetts General Hospital	Boston	MA	United States""	Hosseini-Moghaddam	Seyed Mohammadmehdi M.	Transplant Infectious Diseases	University Health Network	Toronto	ON	Canada	Department of Medicine	Western University	London	ON	Canada	Institute for Clinical Evaluative Sciences	Toronto	ON	Canada";" Fishman	Jay Alan	Medicine	Massachusetts General Hospital	Boston
Xiao, K.,"Xiao, Ke (57201389007)","57201389007","Disseminated Mycobacterium avium intracellulare complex infection","2025","Clinical Microbiology and Infection","31","11","","1840","1841","0","10.1016/j.cmi.2025.07.014","https://www.scopus.com/inward/record.uri?eid=2-s2.0-105012720172&doi=10.1016%2Fj.cmi.2025.07.014&partnerID=40&md5=f183ad02aeac3d047dbbdb9d42a5e226","Department of Infectious Dise…	amikacin"; azithromycin; cotrimoxazole; efavirenz; ethambutol; fluorine 18; lamivudine; moxifloxacin; tenofovir; aged; antiretroviral therapy; atypical mycobacteriosis; bone metabolism; case report; CD4 lymphocyte count; clinical article; early diagnosis; female; high throughput sequencing; human; Human immunodeficiency virus infection; metagenomics; Mycobacterium avium complex; Mycobacterium avi…	"	amikacin	37517-28-5	39831-55-5	110660-83-8	1257517-67-1"; azithromycin	83905-01-5	117772-70-0	121470-24-4; cotrimoxazole	8064-90-2; efavirenz	154598-52-4; ethambutol	10054-05-4	1070-11-7	3577-94-4	74-55-5; fluorine 18	13981-56-1; lamivudine	134678-17-4	134680-32-3; moxifloxacin	151096-09-2	186826-86-8;" tenofovir	147127-19-3	147127-20-6""	"	"	"	"	Matucci	Tommaso	How do I manage disseminated Mycobacterium avium complex disease in people with HIV?	Clinical Microbiology and Infection	30	12	pp. 1529-1536	(2024)""	K. Xiao"; Department of Infectious Diseases	The Affiliated Hospital of Southwest Medical University	Luzhou	Sichuan	China;" email: 511577234@qq.com""	"	Elsevier B.V.""	"	"	"	"	"	1198743X""	"
Venturas, J.P.; Titus, A.; Richards, G.A.; Feldman, C.,"Venturas, Jp P. (60028850900); Titus	A. (60029244600); Richards	Ga A. (60029324200);" Feldman	Charles (7102504169)""	60028850900";60029244600;60029324200;" 7102504169""	Severe Community-Acquired Pneumonia: Impact of HIV on Clinical Presentation	Microbiological and Laboratory Findings	and Outcome""	2025""	Journal of Intensive Care Medicine""	40""	11""	"	1204""	1213""	1""	10.1177/08850666251359546""	https://www.scopus.com/inward/record.uri?eid=2-s2.0-105012525067&doi=10.1177%2F08850666251359546&partnerID=40&md5=0509e7719b7780b124d9715f2a88c51f""	Department of Internal Medicine	School of Clinical Medicine	Johannesburg	Gauteng	South Africa"; Independent Statistician	Johannesburg	South Africa; Department of Surgery	University of the Witwatersrand Faculty of Health Sciences	Johannesburg	Gauteng	South Africa;" Department of Internal Medicine	University of the Witwatersrand Faculty of Health Sciences	Johannesburg	Gauteng	South Africa""	Venturas	Jp P.	Department of Internal Medicine	School of Clinical Medicine	Johannesburg	Gauteng	South Africa"; Titus	A.	Independent Statistician	Johannesburg	South Africa; Richards	Ga A.	Department of Surgery	University of the Witwatersrand Faculty of Health Sciences	Johannesburg	Gauteng	South Africa;" Feldman
Vulturar, D.-M.; Dauriat, G.; Gigandon, A.; Pradère, P.; Gazengel, P.; Dolidon, S.; Medraoui, C.; Hanna, A.; Crutu, A.; Moacă, L.-S.; Cachera, L.; Mitilian, D.; Fabre, D.; Fadel, E.; Mercier, O.; Le-Monnier, A.; Le Pavec, J.; Pilmis, B.,"Vulturar, Damiana Maria (57416018000); Dauriat	Gaëlle (8689200600); Gigandon	Anne (8251465500); Pradère	Pauline (56433176900); Gazengel	Pierre (57216988666); Dolidon	Samuel (57211259831); Medraoui	Chahine (57226563743); Hanna	Amir (57217151258); Crutu	Adrian (56628223000); Moacă	Liviu Ștefan (58906134200); Cachera	Laurene (57224454354); Mitilian	Délphine (25641792600); Fabre	Dominique (7006902833); Fadel	Élie (7004922328); Mercier	Olaf (23971364900); Le-Monnier	Alban (24168638800); Le Pavec	Jérôme (23668178800);" Pilmis	Benoît (57211328974)""	57416018000";8689200600;8251465500;56433176900;57216988666;57211259831;57226563743;57217151258;56628223000;58906134200;57224454354;25641792600;7006902833;7004922328;23971364900;24168638800;23668178800;" 57211328974""	Impact of Remdesivir on long-term outcomes in lung transplant recipients with SARS-CoV-2 infection: a retrospective cohort analysis""	2025""	Respiratory Medicine and Research""	88""	"	101192""	"	"	1""	10.1016/j.resmer.2025.101192""	https://www.scopus.com/inward/record.uri?eid=2-s2.0-105012436092&doi=10.1016%2Fj.resmer.2025.101192&partnerID=40&md5=f7e2ca860dad4caa1cf696f3c10cf282""	Service de Pneumologie et Transplantation Pulmonaire	Centre Chirurgical Marie Lannelongue	Le Plessis-Robinson	France"; Department of Pneumology	Universitatea de Medicina si Farmacie Iuliu Hatieganu din Cluj-Napoca	Cluj Napoca	Cluj	Romania; Department of Clinical Microbiology	Groupe Hospitalier Paris Saint-Joseph	Paris	France; Université Paris-Saclay	Gif-sur-Yvette	Ile-de-France	France; Hypertension Artérielle Pulmonaire : Physiopathologie et Innovation Thérapeutique	Le Plessis-Robinson	Ile-de-France	France; Service de chirurgie thoracique et de transplantation pulmonaire	Centre Chirurgical Marie Lannelongue	Le Plessis-Robinson	France; Université Paris-Saclay
Liu, Y.; Liu, S.; Liu, Y.; Li, Q.; Xu, K.,"Liu, Yang (57206819556); Liu	Sumiao (57222810683); Liu	Ying (59855291300); Li	Qian (59867705200);" Xu	Ke (57209690514)""	57206819556";57222810683;59855291300;59867705200;" 57209690514""	Infection risk associated with hypogammaglobulinemia in patients with systemic lupus erythematosus: Real-world evidence from 2014 to 2024""	2025""	Clinical Immunology""	280""	"	110568""	"	"	0""	10.1016/j.clim.2025.110568""	https://www.scopus.com/inward/record.uri?eid=2-s2.0-105011085228&doi=10.1016%2Fj.clim.2025.110568&partnerID=40&md5=2d291fa2792aa6c7d740a37f5b74b394""	Department of Immunology and Rheumatology	Shanxi Medical University	Taiyuan	Shanxi	China""	Liu	Yang	Department of Immunology and Rheumatology	Shanxi Medical University	Taiyuan	Shanxi	China"; Liu	Sumiao	Department of Immunology and Rheumatology	Shanxi Medical University	Taiyuan	Shanxi	China; Liu	Ying	Department of Immunology and Rheumatology	Shanxi Medical University	Taiyuan	Shanxi	China; Li	Qian	Department of Immunology and Rheumatology	Shanxi Medical University	Taiyuan	Shanxi	China;" Xu	Ke	Department of Immunology and Rheumatology	Shanxi Medical University
Olmes, G.L.; Nigdelis, M.P.; Haj Hamoud, B.H.; Solomayer, E.-F.; Bewarder, M.; Bittenbring, J.T.; Kranzhöfer, N.; Thurner, L.; Kim, Y.-J.; Seibold, A.; Doerk, M.,"Olmes, Gregor Leonhard (57188814215); Nigdelis	Meletios P. (57202073126); Haj Hamoud	Bashar (57210995480); Solomayer	Erich Franz (35453103200); Bewarder	Moritz (55634685600); Bittenbring	Jörg Thomas (24179436900); Kranzhöfer	Nicole (19135131200); Thurner	Lorenz (36545568700); Kim	Y. J. (59971973900); Seibold	Anja (58342471100);" Doerk	Merle (58311063300)""	57188814215";57202073126;57210995480;35453103200;55634685600;24179436900;19135131200;36545568700;59971973900;58342471100;" 58311063300""	Secondary hemophagocytic lymphohistiocytosis associated with adjuvant pembrolizumab therapy in a young patient with triple-negative breast cancer: a case report with literature review""	2025""	Archives of Gynecology and Obstetrics""	312""	5""	"	1813""	1820""	0""	10.1007/s00404-025-08078-4""	https://www.scopus.com/inward/record.uri?eid=2-s2.0-105009612014&doi=10.1007%2Fs00404-025-08078-4&partnerID=40&md5=e8c9b54bcc24465dc0c0973f8851a51d""	Department of Gynecology	Universitätsklinikum des Saarlandes Medizinische Fakultät der Universität des Saarlandes	Homburg	Saarland	Germany"; Department of Hematology and Oncology	Universitätsklinikum des Saarlandes Medizinische Fakultät der Universität des Saarlandes	Homburg	Saarland	Germany;" Department of General and Special Pathology	Universitätsklinikum des Saarlandes Medizinische Fakultät der Universität des Saarlandes	Homburg	Saarland	Germany""	Olmes	Gregor Leonhard	Department of Gynecology	Universitätsklinikum des Saarlandes Medizinische Fakultät der Universität des Saarlandes	Homburg	Saarland	Germany"; Nigdelis	Meletios P.	Department of Gynecology	Universitätsklinikum des Saarlandes Medizinische Fakultät der Universität des Saarlandes	Homburg	Saarland	Germany; Haj Hamoud	Bashar
Tsuchido, Y.,"Tsuchido, Yasuhiro (54401757300)","54401757300","Clinical Utility of Molecular Diagnostics for Invasive Fungal Diseases","2025","Medical Mycology Journal","66","4","","191","198","0","10.3314/mmj.25.007","https://www.scopus.com/inward/record.uri?eid=2-s2.0-105023134890&doi=10.3314%2Fmmj.25.007&partnerID=40&md5=7cc623c1423045930e4685beef23d30e","Department of Clinical Laboratory Medi…	Kyoto University Hospital	Kyoto	Kyoto	Japan;" Department of Clinical Laboratory Medicine	Graduate School of Medicine	Kyoto	Kyoto	Japan""	Tsuchido	Yasuhiro	Department of Clinical Laboratory Medicine	Graduate School of Medicine	Kyoto	Kyoto	Japan	Department of Infection Control and Prevention	Kyoto University Hospital	Kyoto	Kyoto	Japan	Department of Clinical Laboratory Medicine	Graduate School of Medicine	Kyoto	Kyoto	Japan""	Various mycological tests	including culture and biomarker assays	are used for diagnosing invasive fungal diseases (IFDs) or deep-seated mycosis. However	these conventional diagnostics often have limitations in sensitivity and specificity. Accurate identification of the causative fungus is essential for appropriate treatment	yet this often requires invasive sampling procedures. Recently	molecular diagnostics with greater accuracy than conventional methods have been increasingly used for diagnosis of IFDs. Multiplex polymerase chain reaction (PCR) assays covered by health insurance	such as the FilmArray Blood Culture Panel and Meningitis/Encephalitis Panel	include select fungal pathogens and are used in specific diagnostic contexts. Additionally	several fungal PCR tests are available in Japan but not yet covered by health insurance system. Species-specific PCR assays	such as real-time PCR for Pneumocystis jirovecii and Aspergillus spp.	have been incorporated into the revised consensus definition for IFDs published by the European Organization for Research and Treatment of Cancer and the Mycoses Study Group Education and Research Consortium in 2020	although standardization across laboratories remains a challenge. Panfungal PCR assays	which detect and identify fungi from clinical specimens (e.g.	blood	body fluids	biopsy samples	formalin-fixed paraffin-embedded tissues)	are also in use. Furthermore	next-generation sequencing-based fungal diagnostics targeting microbial cell-free DNA in blood	also referred to as liquid biopsy	are already commercially available in the United States. This review provides an overview of the clinical utility of molecular diagnostics for IFDs. © 2025 Japanese Society for Medical Mycology. All rights reserved.""	invasive fungal diseases"; molecular diagnostics; next-generation sequencing; panfungal PCR;" real-time PCR""	biological marker"; circulating free DNA; formaldehyde; paraffin; Aspergillus; blood culture; body fluid; consensus; diagnosis; drug therapy; health insurance; high throughput sequencing; human; Japan; liquid biopsy; meningitis; molecular diagnostics; multiplex polymerase chain reaction; mycosis; nonhuman; Pneumocystis jiroveci; polymerase chain reaction; real time polymerase chain reaction; revi…	"
Wang, W.; Mo, Q.; Yu, Q.; Ding, X.,"Wang, Wen (57251172200); Mo	Qiongya (57189617667); Yu	Qian (56304777800);" Ding	Xuchun (57224502502)""	57251172200";57189617667;56304777800;" 57224502502""	Clinical characteristics of Pneumocystis jirovecii pneumonia in 20 non-HIV-infected patients""	2025""	Journal of Thoracic Disease""	17""	10""	"	8904""	8914""	0""	10.21037/jtd-2025-499""	https://www.scopus.com/inward/record.uri?eid=2-s2.0-105020791253&doi=10.21037%2Fjtd-2025-499&partnerID=40&md5=5759ec562ff0b8029761f9268e235fab""	Department of Critical Care Medicine	Zhejiang Chinese Medical University	Hangzhou	Zhejiang	China""	Wang	Wen	Department of Critical Care Medicine	Zhejiang Chinese Medical University	Hangzhou	Zhejiang	China"; Mo	Qiongya	Department of Critical Care Medicine	Zhejiang Chinese Medical University	Hangzhou	Zhejiang	China; Yu	Qian	Department of Critical Care Medicine	Zhejiang Chinese Medical University	Hangzhou	Zhejiang	China;" Ding	Xuchun	Department of Critical Care Medicine	Zhejiang Chinese Medical University	Hangzhou	Zhejiang	China""	Background: Pneumocystis jirovecii pneumonia (PCP) is a life-threatening disease in clinics	commonly associated with human immunodeficiency virus (HIV) infected patients. Nowadays	with the increasing use of immunosuppressants	the incidence of PCP in non-HIV-infected patients is also on the rise. This study aimed to investigate the clinical diagnosis and treatment of PCP in non-HIV-infected patients. Methods: We collected and retrospectively analyzed 20 cases of PCP diagnosed in HIV-negative patients at Hangzhou TCM Hospital Affiliated to Zhejiang Chinese Medical University. Results: All cases were diagnosed using meta…
Deans, R.; Gerstl, B.; Shand, A.W.; Lyons, S.; Budden, A.; Barrett, H.L.; Luxton, G.; Fernando, M.; Yong, K.; Keung, K.; Arulpragasam, K.; Pleass, H.; Wan, K.M.; Kehag, E.; Pittman, J.-E.; Lotz, M.; Fenn, M.; Nesbitt-Hawes, E.; Byun, L.; Tang, K.; Brännström, M.; Abbott, J.,"Deans, Rebecca (14028063600); Gerstl	Brigitte (57192201389); Shand	Antonia W. (24339564600); Lyons	Sarah (59914885900); Budden	Aaron K. (56499124900); Barrett	Helen L. (29667564400); Luxton	Grant (8105709100); Fernando	Mangalee R. (57535194100); Yong	Kenneth (55658254700); Keung	Karen L. (56904105700); Arulpragasam	Kaushalya (57204561098); Pleass	Henry Claud Capron (6602522490); Wan	King Man (57190260529); Kehag	Eva (8098432600); Pittman	Jana Emily C. (57211666526); Lotz	Mianna (8212384400); Fenn	Maria (59915060800); Nesbitt-Hawes	Erin M. (50061713600); Byun	Lily (58171176900); Tang	Katrina (59915411000); Brännström	Mats (7102373924);" Abbott	Jason Anthony (7201623314)""	14028063600";57192201389;24339564600;59914885900;56499124900;29667564400;8105709100;57535194100;55658254700;56904105700;57204561098;6602522490;57190260529;8098432600;57211666526;8212384400;59915060800;50061713600;58171176900;59915411000;7102373924;" 7201623314""	The first live term birth following uterus transplantation in Australia""	2025""	Medical Journal of Australia""	223""	8""	"	404""	409""	3""	10.5694/mja2.52682""	https://www.scopus.com/inward/record.uri?eid=2-s2.0-105006526868&doi=10.5694%2Fmja2.52682&partnerID=40&md5=3188e1e0559bb14bdf5770d2120e6685""	Royal Hospital for Women	Sydney	Sydney	NSW	Australia"; UNSW Sydney	Sydney	NSW	Australia; Prince of Wales Private Hospital	Sydney	NSW	Australia; The University of Sydney	Sydney	NSW	Australia; Centre for Women's Reproductive Care	Coffs Harbour	NSW
Rivera-Villegas, H.; Caro-Vega, Y.; Trujillo-Gamboa, A.; López-Iñiguez, Á.; Sierra-Madero, J.; Crabtree-Ramírez, B.,"Rivera-Villegas, Hector Orlando (57214820821); Caro-Vega	Yanink N. (38561046500); Trujillo-Gamboa	André (60151955000); López-Iñiguez	Alvaro (57221641560); Sierra-Madero	Juan Gerardo (7003443638);" Crabtree-Ramírez	Brenda Eloisa (56013558400)""	57214820821";38561046500;60151955000;57221641560;7003443638;" 56013558400""	Differences in Mortality Between Treatment-Naive and Treatment-Discontinuing Hospitalized Individuals With Advanced HIV Disease: A Comparative Retrospective Study From Mexico City""	2025""	Clinical Infectious Diseases""	81""	4""	"	e108""	e114""	2""	10.1093/cid/ciaf175""	https://www.scopus.com/inward/record.uri?eid=2-s2.0-105019621560&doi=10.1093%2Fcid%2Fciaf175&partnerID=40&md5=15715779a0beece1a1303e0013b01aee""	Department of Infectious Diseases	Instituto Nacional de la Nutrición Salvador Zubiran	Tlalpan	DF	Mexico""	Rivera-Villegas	Hector Orlando	Department of Infectious Diseases	Instituto Nacional de la Nutrición Salvador Zubiran	Tlalpan	DF	Mexico"; Caro-Vega	Yanink N.	Department of Infectious Diseases	Instituto Nacional de la Nutrición Salvador Zubiran	Tlalpan	DF	Mexico; Trujillo-Gamboa	André	Department of Infectious Diseases	Instituto Nacional de la Nutrición Salvador Zubiran	Tlalpan	DF	Mexico; López-Iñiguez	Alvaro	Department of Infectious Diseases	Instituto Nacional de la Nutrición Salvador Zubiran	Tlalpan	DF	Mexico; Sierra-Madero	Juan Gerardo	Department of Infectious Diseases
Albee, A.W.; Sayson, S.G.; Ashbaugh, A.; Wolf, N.J.; Porollo, A.; Smulian, G.; Cushion, M.T.,"Albee, Aaron W. (57519008100); Sayson	Steven G. (57201794459); Ashbaugh	Alan D. (6508183536); Wolf	Nicholas J. (60130159200); Porollo	Aleksey A. (6506431588); Smulian	George A. (6505939055);" Cushion	Melanie T. (35474601800)""	57519008100";57201794459;6508183536;60130159200;6506431588;6505939055;" 35474601800""	Single-cell RNA sequencing defines developmental progression and reproductive transitions of Pneumocystis carinii""	2025""	Microbiology Spectrum""	13""	10""	"	1""	24""	1""	10.1128/spectrum.01277-25""	https://www.scopus.com/inward/record.uri?eid=2-s2.0-105018028287&doi=10.1128%2Fspectrum.01277-25&partnerID=40&md5=04ca1f6edad574e754e02f2764e2e082""	University of Cincinnati College of Medicine	Cincinnati	OH	United States"; VA Medical Center	North Chicago	United States; Center for Autoimmune Genomics and Etiology	Cincinnati Children's Hospital Medical Center	Cincinnati	OH	United States;" University of Cincinnati College of Medicine	Cincinnati	OH	United States""	Albee	Aaron W.	University of Cincinnati College of Medicine	Cincinnati	OH	United States	VA Medical Center	North Chicago	United States"; Sayson	Steven G.	University of Cincinnati College of Medicine	Cincinnati	OH	United States	VA Medical Center	North Chicago	United States; Ashbaugh	Alan D.
Arsuffi, S.; Rossi, L.; Colombo, F.R.; Inverardi, M.; Mirovic, E.; Laurenda, D.; Izzo, I.; Rapino, S.; Castelli, D.; Gaffurini, F.; Polesini, I.; Castelli, F.; Calza, S.; Quiròs-Roldan, E.; Focà, E.,"Arsuffi, Stefania (57475040100); Rossi	Luca (57367991700); Colombo	Fabio Riccardo (60018743900); Inverardi	Miriam (60089607600); Mirovic	Elisa (60089065600); Laurenda	Davide (58074769500); Izzo	Ilaria (22035061500); Rapino	Stefano (60088955600); Castelli	Deborah (57218139062); Gaffurini	Francesca (60089389400); Polesini	Itala (57218142361); Castelli	Francesco (58071564500); Calza	S. (57207776770); Quiròs-Roldan	Eugenia (7003963460);" Focà	Emanuele (58334363900)""	57475040100";57367991700;60018743900;60089607600;60089065600;58074769500;22035061500;60088955600;57218139062;60089389400;57218142361;58071564500;57207776770;7003963460;" 58334363900""	Herpes zoster reactivation in a cohort of people living with HIV vaccinated with recombinant vaccine""	2025""	Vaccine""	64""	"	127723""	"	"	0""	10.1016/j.vaccine.2025.127723""	https://www.scopus.com/inward/record.uri?eid=2-s2.0-105015316937&doi=10.1016%2Fj.vaccine.2025.127723&partnerID=40&md5=91d4ef6b1c845877983fe6fcc2703705""	Unit of Infectious Diseases	Università degli Studi di Brescia	Brescia	BS	Italy"; Unit of Biostatistics and Bioinformatics	Università degli Studi di Brescia	Brescia	BS	Italy;" Dipartimento di Specialità Medico-Chirurgiche	Scienze Radiologiche e Sanità Pubblica	Brescia	BS	Italy""	Arsuffi	Stefania	Unit of Infectious Diseases	Università degli Studi di Brescia	Brescia	BS	Italy"; Rossi	Luca	Unit of Infectious Diseases	Università degli Studi di Brescia
Weber, P.; Braß, P.; Jäger, J.; Jacquet, L.; Jansen, S.; Gäckler, A.; Jürgens, C.; Reinold, J.; Eisenberger, U.; Rath, P.-M.; Kribben, A.; Witzke, O.; Rohn, H.,"Weber, Peter (59163041200); Braß	Peer (57944640800); Jäger	Jasmin (57967292400); Jacquet	L. (59681869500); Jansen	Sarah (57578501100); Gäckler	Anja (57201975093); Jürgens	Christiane (57198117103); Reinold	Johanna (6508259535); Eisenberger	Ute (14068353100); Rath	Peter Michael (7006729412); Kribben	Andreas (56262633600); Witzke	Oliver (7003516727);" Rohn	Hana (57201505105)""	59163041200";57944640800;57967292400;59681869500;57578501100;57201975093;57198117103;6508259535;14068353100;7006729412;56262633600;7003516727;" 57201505105""	Antibiotic resistance of urinary pathogens after kidney transplantation: a 10-year single-center survey in Germany""	2025""	Infection""	53""	5""	"	1755""	1768""	2""	10.1007/s15010-025-02493-0""	https://www.scopus.com/inward/record.uri?eid=2-s2.0-86000750724&doi=10.1007%2Fs15010-025-02493-0&partnerID=40&md5=cfbf346f5406186257e8017b7f955dbf""	Department of Infectious Diseases	Universitätsklinikum Essen	Essen	Nordrhein-Westfalen	Germany"; Department of Nephrology	Universitätsklinikum Essen	Essen	Nordrhein-Westfalen	Germany; Department of Nephrology and Rheumatology	Knappschaftskrankenhaus Bottrop	Bottrop	Nordrhein-Westfalen	Germany;" Institute of Medical Microbiology	Universitätsklinikum Essen	Essen	Nordrhein-Westfalen	Germany""	Weber	Peter	Department of Infectious Diseases	Universitätsklinikum Essen	Essen	Nordrhein-Westfalen	Germany"; Braß	Peer
Ganesh, K.; Abraham, M.A.; Ravi, K.; Kumar, J.S.,"Ganesh, Kartik (57192424428); Abraham	M. Abi (57225461193); Ravi	Kiran (60258750600);" Kumar	Jithin S. (57219483502)""	57192424428";57225461193;60258750600;" 57219483502""	Eculizumab-sparing Protocol in Renal Transplantation of Patients with Atypical Hemolytic Uremic Syndrome in a Resource-limited Setting""	2025""	Indian Journal of Transplantation""	19""	4""	"	500""	503""	0""	10.4103/ijot.ijot_44_25""	https://www.scopus.com/inward/record.uri?eid=2-s2.0-105026025926&doi=10.4103%2Fijot.ijot_44_25&partnerID=40&md5=5f6a2848ed83c27192753a7ce6e73375""	VPS Lakeshore	Kochi	KL	India""	Ganesh	Kartik	VPS Lakeshore	Kochi	KL	India"; Abraham	M. Abi	VPS Lakeshore	Kochi	KL	India; Ravi	Kiran	VPS Lakeshore	Kochi	KL	India;" Kumar	Jithin S.	VPS Lakeshore	Kochi	KL	India""	We devised and applied eculizumab sparing protocols in renal transplantation in patients with atypical hemolytic uremic syndrome (aHUS). Six patients with end-stage kidney disease from aHUS received living donor kidney transplantation following induction with anti-thymocyte globulin (3 mg/kg) and maintenance with tacrolimus (level 4–6 ng/dl)	enteric-coated mycophenolate sodium (720 mg twice daily)	and steroids. Patients were started on ACE Azilsartan (40–80 mg/day). A 2-year follow-up was done. Four were males and two were females. Five patients had genetic mutations in the CFHR 1/CFHR3	CFH	and DGKE genes identified by whole-exome sequencing: Mutations. Two patients underwent pretransplant native kidney nephrectomy. All patients had a negative CDC and flow cross-match with negative donor-specific antibody. Post transplantation	there was no delayed graft function or vascular thrombosis. Three patients developed altered graft function and underwent graft biopsy: two had acute T-cell-mediated rejection	and one had acute tubular injury. Four patients had a reduction in the number of antihypertensives. One patient developed cytomegalovirus hepatitis. At 2 years post kidney transplantation	zero recurrences	graft losses or vascular thromboses were observed. Eculizumab sparing protocol for kidney transplantation in patients with aHUS and pathogenic genetic mutation of the alternate complement pathway may present options for patients with limited access to eculizumab. Rescue therapy may be needed
Zhao, J.; Conlon, C.; Force, M.; Schulte, J.; Goli, K.; Halegoua-DeMarzio, D.,"Zhao, Joy (60256920200); Conlon	Caroline (59212510700); Force	Madison (57580644300); Schulte	Jamie (60256861900); Goli	Kiran M. (56055659000);" Halegoua-DeMarzio	Dina L. (57205233957)""	60256920200";59212510700;57580644300;60256861900;56055659000;" 57205233957""	S5858 Treatment of Dapsone-Induced Methemoglobinemia in a Transplant Recipient With Isosulfan Blue Allergy""	2025""	American Journal of Gastroenterology""	120""	10S2""	"	S49""	S49""	0""	10.14309/01.ajg.0001150892.09934.b4""	https://www.scopus.com/inward/record.uri?eid=2-s2.0-105025969071&doi=10.14309%2F01.ajg.0001150892.09934.b4&partnerID=40&md5=8aa4a3e15695e24b7958ede6b449410c""	"	Zhao	Joy	"; Conlon	Caroline	; Force	Madison	; Schulte	Jamie	; Goli	Kiran M.	;" Halegoua-DeMarzio	Dina L.	""	Introduction: Few cases highlight the use of cimetidine in dapsone-induced methemoglobinemia (MetHb). This case explores its utility in the setting of an isosulfan blue allergy when methylene blue is not a safe option. Case Description/Methods: This is a case of a 69-year-old woman 1 year post liver transplant (LT) for metabolic dysfunction-associated steatohepatitis (MASH) cirrhosis with hepatoc…	pneumocystis jirovecii pneumonia (PJP) prophylaxis was switched from sulfamethoxazole/trimethoprim (SMZ/TMP) to dapsone due to renal impairment. G6PD level was normal (14.3 U/g). Her post-KT course was complicated by leukopenia and anemia. Dapsone was switched to atovaquone	which was not tolerated due to nausea";" and was restarted 21 days later. Other medications included tacrolimus	cellcept and valcyte. She was admitted with dyspnea	fatigue	and lightheadedness. SpO2 was 91% on room air. Cardiopulmonary examination was normal. Labs showed worsening anemia Hgb 8.2 g/dL	MCV 116 fL. The patient had increasing O2 requirement. ABG showed pH 7.42 and pO2 160 mmHg. Chest x-ray	computed tomography chest	V-Q scan	and echocardiogram were unremarkable. Hematological work-up showed haptoglobin <10 mg/dL and LDH 430 IU/L concerning for hemolysis. Peripheral blood smear had Heinz bodies and bite cells. Methemoglobin was 13.3%. Dapsone was held due to MethHb. Standard treatment of methylene blue was avoided due to potential cross-reactivity of an anaphylactic allergy to isosulfan blue. Cimetidine 400 mg 3 times…	methemoglobin 1.2%. In 1 week	Hgb improved to 9.3 g/dL. Discussion: Dapsone is used for PJP prophylaxis post-transplant when SMZ/TMP is not tolerated. MethHb is an adverse effect of dapsone. High index of suspicion is needed to recognize it as a cause of unexplained hypoxemia and anemia in post-transplant patients on dapsone	even with normal G6PD activity. This case was complicated by potential cross-reactivity of anaphylaxis to isosulfan blue with methylene blue	previously documented in literature. Cimetidine use was weighed with balancing the risks for kidney injury due to acute interstitial nephritis with recent KT with improvement in MethHb. © 2025 by The American College of Gastroenterology""	"	atovaquone"; cotrimoxazole; dapsone; glucose 6 phosphate dehydrogenase; haptoglobin; hydroxylamine; isosulfan blue; lactate dehydrogenase; methemoglobin; methylene blue; mycophenolate mofetil; pentamidine; tacrolimus; valganciclovir; acute kidney tubule necrosis; adult; aged; ambient air; anaphylaxis; anemia; blood smear; case report; clinical article; computer assisted tomography; conference abs…	"	atovaquone
Rezaei, M.; Javadzade, E.; Babamahmoodi, A.; Eskandari, A.; Poorhosseini, S.M.; Ziai, S.A.; Marjani, M.,"Rezaei, Mitra (60114776300); Javadzade	Estatira (58535159800); Babamahmoodi	Abdolreza (36473116000); Eskandari	Alireza (58796711100); Poorhosseini	Seyed Mohammad (56133003600); Ziai	Seyed Ali (6602534230);" Marjani	Majid (26321808900)""	60114776300";58535159800;36473116000;58796711100;56133003600;6602534230;" 26321808900""	Coinfection of Pneumocystis jirovecii with Cytomegalovirus Pneumonia and Pulmonary Tuberculosis among Human Immunodeficiency Virus Patients at a Referral Hospital in Tehran""	2025""	International Journal of Mycobacteriology""	14""	4""	"	334""	339""	0""	10.4103/ijmy.ijmy_128_25""	https://www.scopus.com/inward/record.uri?eid=2-s2.0-105025172041&doi=10.4103%2Fijmy.ijmy_128_25&partnerID=40&md5=8690055f892972f032617fdcf2709c13""	SBUMS Clinical Tuberculosis and Epidemiology Research Center	Tehran	Tehran	Iran"; Antimicrobial Resistance Research Center	Mazandaran University of Medical Sciences	Sari	Mazandaran	Iran; Department of Pharmacology	SBUMS School of Medicine	Tehran	Tehran	Iran;" Infectious Diseases and Tropical Medicine Research Center	Shahid Beheshti University of Medical Sciences	Tehran	Tehran	Iran""	Rezaei	Mitra	SBUMS Clinical Tuberculosis and Epidemiology Research Center	Tehran	Tehran	Iran"; Javadzade	Estatira	SBUMS Clinical Tuberculosis and Epidemiology Research Center	Tehran	Tehran	Iran; Babamahmoodi	Abdolreza	Antimicrobial Resistance Research Center	Mazandaran University of Medical Sciences	Sari
Masroor, M.; Le, B.; Balfour, M.; McCracken, T.; Tavangar, A.; Garcia, N.; Nguyen, P.; Samarasena, J.; Ling, C.; Albers, G.,"Masroor, Momin (60242730100); Le	Bryant (60079906000); Balfour	Marie (59133089000); McCracken	Trevor (59982094800); Tavangar	Amirali (58022718000); Garcia	Nicholas (60243575200); Nguyen	Peter H. (57415927900); Samarasena	Jason B. (13003499800); Ling	Christina (60242879600);" Albers	Gregory C. (57217093471)""	60242730100";60079906000;59133089000;59982094800;58022718000;60243575200;57415927900;13003499800;60242879600;" 57217093471""	S4047 Colonoscopic Catfish: Follicular Lymphoma in Disguise""	2025""	American Journal of Gastroenterology""	120""	10S2""	"	S866""	S866""	0""	10.14309/01.ajg.0001143648.77751.74""	https://www.scopus.com/inward/record.uri?eid=2-s2.0-105025030071&doi=10.14309%2F01.ajg.0001143648.77751.74&partnerID=40&md5=558890eda170842ae047d31bd2ac44da""	"	Masroor	Momin	"; Le	Bryant	; Balfour	Marie	; McCracken	Trevor	; Tavangar	Amirali	; Garcia	Nicholas	; Nguyen	Peter H.	; Samarasena	Jason B.	; Ling	Christina	;" Albers	Gregory C.	""	[No abstract available]""	"	C reactive protein"; calgranulin; ceftriaxone; cotrimoxazole; denosumab; fluconazole; fulvestrant; hemoglobin; methylprednisolone; metronidazole; palbociclib; abdominal cramp; abdominal distension; abdominal pain; abdominal wall hernia; adult; aged; anastomosis; Article; B cell lymphoma; body weight loss; cancer chemotherapy; case report; clinical article; colitis; colonoscopy; computer assisted …	"	C reactive protein	9007-41-4"; ceftriaxone
Hammis, P.E.; Greenwood, H.; Robateau Colón, A.; Gerich, M.; Ahmed, W.,"Hammis, Paige E. (60240487000); Greenwood	Hadley (60240213700); Robateau Colón	Anthony (57222670598); Gerich	Mark E. (23093934700);" Ahmed	Waseem (60240353600)""	60240487000";60240213700;57222670598;23093934700;" 60240353600""	S5017 The Cost of Control: A Case of Pneumocystis Pneumonia While on Upadacitinib for Crohn’s Disease""	2025""	American Journal of Gastroenterology""	120""	10S2""	"	S1071""	S1071""	0""	10.14309/01.ajg.0001147528.64152.bb""	https://www.scopus.com/inward/record.uri?eid=2-s2.0-105024917690&doi=10.14309%2F01.ajg.0001147528.64152.bb&partnerID=40&md5=d32829742c612738520b97dabaee04e7""	"	Hammis	Paige E.	"; Greenwood	Hadley	; Robateau Colón	Anthony	; Gerich	Mark E.	;" Ahmed	Waseem	""	[No abstract available]""	"	adalimumab"; golimumab; infliximab; upadacitinib; ustekinumab; adult; Article; case report; clinical article; colonoscopy; Crohn disease; female; human; hypoxemic respiratory failure; inflammation; inflammatory bowel disease; male; middle aged; Pneumocystis pneumonia; prospective study; risk factor;" ulcerative colitis""	"	adalimumab	331731-18-1	1446410-95-2"; golimumab	476181-74-5; infliximab	170277-31-3; upadacitinib	1310726-60-3	1607431-21-9	2095311-41-2	2050057-56-0;" ustekinumab	815610-63-0	949907-93-1""	"	"	"	"	"	"
Jia, D.; Xie, T.; Tang, M.; Li, Y.; He, Y.; Wang, Y.; Huang, Z.; Xie, W.,"Jia, Dan (57365702400); Xie	Tingyi (59260245200); Tang	Mingwen (60172490400); Li	Yuzhen (60221048100); He	Yongshi (60172222800); Wang	Yaqiong (58185130300); Huang	Zhilan (59259442600);" Xie	Wei (59260129100)""	57365702400";59260245200;60172490400;60221048100;60172222800;58185130300;59259442600;" 59260129100""	Strongyloides stercoralis and Pneumocystis jirovecii co⁃infection in the lung: A case report";" 肺部粪类圆线虫合并耶氏肺孢子菌感染 1 例""	2025""	Zhongguo ji sheng chong xue yu ji sheng chong bing za zhi = Chinese journal of parasitology & parasitic diseases""	43""	5""	"	736""	739""	0""	10.12140/j.issn.1000-7423.2025.05.022""	https://www.scopus.com/inward/record.uri?eid=2-s2.0-105023563273&doi=10.12140%2Fj.issn.1000-7423.2025.05.022&partnerID=40&md5=537115ebd4713e275a5aa830cee4b13e""	Shenzhen Traditional Chinese Medicine Hospital	Shenzhen	Guangdong	China";" Guangzhou University of Chinese Medicine	Guangzhou	Guangdong	China""	Jia	Dan	Shenzhen Traditional Chinese Medicine Hospital	Shenzhen	Guangdong	China	Guangzhou University of Chinese Medicine	Guangzhou	Guangdong	China"; Xie	Tingyi	Guangzhou University of Chinese Medicine	Guangzhou	Guangdong	China; Tang	Mingwen	Shenzhen Traditional Chinese Medicine Hospital	Shenzhen	Guangdong	China; Li	Yuzhen	Shenzhen Traditional Chinese Medicine Hospital	Shenzhen
Gul, Ö.; Duygu Demirbaş, N.; Bariş, A.; Derin, O.; Atasoy-Tahtasakal, C.A.; Öncül, A.; Yildiz-Sevgi, D.Y.; Dökmetaş, İ.,"Gul, Ozlem Ilbay (57298456600); Duygu Demirbaş	Nazife (60171956900); Bariş	Ayşe Bayri (53879441500); Derin	Okan (55845018600); Atasoy-Tahtasakal	Ceren (57221391225); Öncül	Ahsen (38461521700); Yildiz-Sevgi	Dilek (54080342000);" Dökmetaş	Ilyas (6603028515)""	57298456600";60171956900;53879441500;55845018600;57221391225;38461521700;54080342000;" 6603028515""	Cryptococcus neoformans and PLWH: the role of serum cryptococcal antigen screening""	2025""	Journal of Infection in Developing Countries""	19""	10""	"	1560""	1565""	0""	10.3855/jidc.21389""	https://www.scopus.com/inward/record.uri?eid=2-s2.0-105021069199&doi=10.3855%2Fjidc.21389&partnerID=40&md5=414e13149d224930f3753d02ed179f1a""	Department of Infectious Diseases and Clinical Microbiology	University of Health Sciences	Istanbul	Turkey";" Clinic of Medical Microbiology	University of Health Sciences	Istanbul	Turkey""	Gul	Ozlem Ilbay	Department of Infectious Diseases and Clinical Microbiology	University of Health Sciences	Istanbul	Turkey"; Duygu Demirbaş	Nazife	Department of Infectious Diseases and Clinical Microbiology	University of Health Sciences	Istanbul	Turkey; Bariş	Ayşe Bayri	Clinic of Medical Microbiology	University of Health Sciences	Istanbul	Turkey; Derin	Okan	Department of Infectious Diseases and Clinical Microbiology	University of Health Sciences	Istanbul	Turkey; Atasoy-Tahtasakal	Ceren	Department of Infectious Diseases and Clinical Microbiology
Scharmann, U.; Kirchhoff, L.; Buer, J.; Schuler, F.; Serr, A.; Rößler, S.; Held, J.; Szumlanski, T.; Steinmann, J.; Rath, P.-M.,"Scharmann, Ulrike (57207988865); Kirchhoff	Lisa (57193358627); Buer	Jan J. (7005833933); Schuler	Franziska (57208741419); Serr	Annerose (6602329893); Rößler	Susann (56711785400); Held	Jürgen (36126322200); Szumlanski	Tobias (58074235700); Steinmann	Joerg (16237395900);" Rath	Peter Michael (7006729412)""	57207988865";57193358627;7005833933;57208741419;6602329893;56711785400;36126322200;58074235700;16237395900;" 7006729412""	Correction: Evaluation of the Loop-Mediated Isothermal Amplification Assay (LAMP) Eazyplex® Pneumocystis jirovecii (Journal of Fungi	(2025)	11	4	(300)	10.3390/jof11040300)""	2025""	Journal of Fungi""	11""	10""	752""	"	"	0""	10.3390/jof11100752""	https://www.scopus.com/inward/record.uri?eid=2-s2.0-105020958856&doi=10.3390%2Fjof11100752&partnerID=40&md5=4a1b90605bc27f7056c3416e97edb17e""	Institute of Medical Microbiology	Universitätsklinikum Essen	Essen	Nordrhein-Westfalen	Germany"; Universitätsklinikum Münster	Munster	Niedersachsen	Germany; Institute of Medical Microbiology and Hygiene	Universitätsklinikum Freiburg	Freiburg im Breisgau	Baden-Wurttemberg	Germany; Institute of Medical Microbiology and Virology	Universitätsklinikum Carl Gustav Carus Dresden	Dresden	Sachsen	Germany; Immunology and Hygiene	Universitätsklinikum Erlangen	Erlangen	Bayern	Germany;" Infectious Diseases and Infection Control	Paracelsus Medical University	Nuremberg	Germany""
Maldonado-Barrueco, A.; Quiles-Melero, I.; García-Rodríguez, J.,"Maldonado-Barrueco, Alfredo (57773890500); Quiles-Melero	Inmaculada (37057896500);" García-Rodríguez	Julio (8887064100)""	57773890500";37057896500;" 8887064100""	Current diagnostic approach to fungal infection in the critically ill patient";" Enfoque diagnóstico actual de las infecciones fúngicas en el paciente crítico""	2025""	Revista Espanola de Quimioterapia""	38""	"	"	32""	37""	0""	10.37201/req/s01.05.2025""	https://www.scopus.com/inward/record.uri?eid=2-s2.0-105020340669&doi=10.37201%2Freq%2Fs01.05.2025&partnerID=40&md5=a6e3dbe61a0dd17894e3fc9bd639a8ab""	Clinical Microbiology and Parasitology Department	Hospital Universitario La Paz	Madrid	Madrid	Spain""	Maldonado-Barrueco	Alfredo	Clinical Microbiology and Parasitology Department	Hospital Universitario La Paz	Madrid	Madrid	Spain"; Quiles-Melero	Inmaculada	Clinical Microbiology and Parasitology Department	Hospital Universitario La Paz	Madrid	Madrid	Spain;" García-Rodríguez	Julio	Clinical Microbiology and Parasitology Department	Hospital Universitario La Paz	Madrid	Madrid	Spain""	Invasive fungal infections are a major cause of morbidity and mortality in critically ill patients	with an increasing global incidence and species diversity	especially after the SARS-CoV-2 pandemic. Diagnosis relies on a combination of classical methods (microscopy	culture) and non-classical tools including biomarkers (1	3-β-D-glucan	galactomannan	mannan) and molecular assays. Fungal infections (candidiasis	aspergillosis	pneumocystosis	and mucormycosis) requires tailored diagnostic strategies based on host risk factors	epidemiology and specimen type. Combining diagnostic tests improves sensitivity and negative predictive value
Querido, S.; Ramalhete, L.; Gomes, P.; Weigert, A.,"Querido, Sara (56966560000); Ramalhete	Luís M. (57208672678); Gomes	Perpétua C. (12241342900);" Weigert	A. (6701773162)""	56966560000";57208672678;12241342900;" 6701773162""	Torque Teno Virus as a Biomarker for Infection Risk in Kidney Transplant Recipients: A Machine Learning-Enabled Cohort Study""	2025""	Infectious Disease Reports""	17""	5""	107""	"	"	0""	10.3390/idr17050107""	https://www.scopus.com/inward/record.uri?eid=2-s2.0-105020302268&doi=10.3390%2Fidr17050107&partnerID=40&md5=8e1d69d9d9e24efeb55f057414ee91f7""	Department of Nephrology	Hospital de Santa Cruz	Carnaxide	Carnaxide	Portugal"; NOVA Medical School - Faculdade de Ciências Médicas	Universidade Nova de Lisboa	Lisbon	Lisboa	Portugal; Instituto Português do Sangue e da Transplantação	Lisbon	Lisboa	Portugal; NOVA Medical School - Faculdade de Ciências Médicas	Universidade Nova de Lisboa	Lisbon	Lisboa	Portugal; iNOVA4Health—Advancing Precision Medicine	NOVA Medical School - Faculdade de Ciências Médicas	Universidade Nova de Lisboa	Lisbon	Lisboa	Portugal; Department of Clinical Pathology	Laboratory of Clinical Microbiology and Molecular Biology	Lisbon	Portugal; Egas Moniz School of Health and Science	Caparica	Setubal	Portugal;" Institute of Pharmacology and Neurosciences	Faculdade de Medicina da Universidade de Lisboa	Lisbon	Lisbon	Portugal""	Querido	Sara	Department of Nephrology
Glavač, F.; Dragošević, L.; Begovac, J.; Kutleŝa, M.; Atelj, A.; Vargović, M.; Zekan, Š.; Ljubičić, Đ.; Čičmak, A.; Santini, M.,"Glavač, Filip (57206728557); Dragošević	Lucija (60162151600); Begovac	J. (7004168039); Kutleŝa	Marko (6505865375); Atelj	Anita (56499316300); Vargović	Martina (36607085900); Zekan	Šime (6507551080); Ljubičić	Đivo (24074641600); Čičmak	Ana (60161894200);" Santini	Marija (7103044883)""	57206728557";60162151600;7004168039;6505865375;56499316300;36607085900;6507551080;24074641600;60161894200;" 7103044883""	Significant Mortality Reduction from Severe Pneumocystis jirovecii Pneumonia in People Living with HIV and Treated in the Intensive Care Unit	Croatia	2002–2023""	2025""	Pathogens""	14""	10""	973""	"	"	0""	10.3390/pathogens14100973""	https://www.scopus.com/inward/record.uri?eid=2-s2.0-105020198570&doi=10.3390%2Fpathogens14100973&partnerID=40&md5=b199ca3cda6117be87e38bb19e802758""	Department for Infections in Immunocompromised Patients	University Hospital for Infectious Diseases Dr Fran Mihaljevic	Zagreb	Croatia"; University of Zagreb School of Medicine	Zagreb	Croatia; Klinička bolnica Dubrava	Zagreb	Croatia;" Department for Mycology	Croatian National Institute of Public Health	Zagreb	Croatia""	Glavač	Filip	Department for Infections in Immunocompromised Patients	University Hospital for Infectious Diseases Dr Fran Mihaljevic	Zagreb	Croatia"; Dragošević	Lucija	University of Zagreb School of Medicine	Zagreb	Croatia; Begovac	J.	Department for Infections in Immunocompromised Patients	University Hospital for Infectious Diseases Dr Fran Mihaljevic	Zagreb	Croatia
Siewiorek, K.; Jasinski, M.; Izdebski, B.; Przybylski, M.; Kobylecka, M.; Ma̧czewska, J.; Jamroziak, K.; Drozd‑Sokołowska, J.,"Siewiorek, Kinga (57200534463); Jasinski	Marcin (57216828505); Izdebski	Błażej (60029169500); Przybylski	Maciej (14032207400); Kobylecka	Małgorzata Iwona (6507048509); Ma̧czewska	Joanna (22634856900); Jamroziak	Krzysztof (6602914254);" Drozd‑Sokołowska	Joanna Ewa (36604306300)""	57200534463";57216828505;60029169500;14032207400;6507048509;22634856900;6602914254;" 36604306300""	Challenges in the Treatment of HIV-Related Lymphomas Complicated by COVID-19: Case Study and Review of the Literature""	2025""	Pharmaceuticals""	18""	10""	1461""	"	"	0""	10.3390/ph18101461""	https://www.scopus.com/inward/record.uri?eid=2-s2.0-105020181581&doi=10.3390%2Fph18101461&partnerID=40&md5=e540914c0f9ee43c4788744680bbdcfe""	Department of Hematology	Medical University of Warsaw	Warsaw	MA	Poland"; Medical University of Warsaw	Warsaw	MA	Poland; Chair and Department of Medical Microbiology	Medical University of Warsaw	Warsaw	MA	Poland;" Department of Nuclear Medicine	Medical University of Warsaw	Warsaw	MA	Poland""	Siewiorek	Kinga	Department of Hematology	Medical University of Warsaw	Warsaw	MA	Poland"; Jasinski	Marcin	Department of Hematology	Medical University of Warsaw	Warsaw	MA	Poland	Medical University of Warsaw
Nasir, N.; Kazmi, S.A.M.; Farooqi, J.; Irfan, M.; Jabeen, K.,"Nasir, Nosheen (16550083700); Kazmi	Syed Abbas Moazzam (60161816000); Farooqi	Joveria Qais (37664792400); Irfan	Muhammad (57221471833);" Jabeen	Kauser (35614663300)""	16550083700";60161816000;37664792400;57221471833;" 35614663300""	Risk Factors and Clinical Outcomes of Invasive Fungal Infections in Patients with Severe COVID-19: A Case–Control Study""	2025""	Pathogens""	14""	10""	1064""	"	"	0""	10.3390/pathogens14101064""	https://www.scopus.com/inward/record.uri?eid=2-s2.0-105020180046&doi=10.3390%2Fpathogens14101064&partnerID=40&md5=9bf23ad48bb80d362b1fae7cf7d8a8af""	Department of Medicine	The Aga Khan University	Karachi	Sindh	Pakistan"; The Aga Khan University	Karachi	Sindh	Pakistan;" Department of Pathology and Laboratory Medicine	The Aga Khan University	Karachi	Sindh	Pakistan""	Nasir	Nosheen	Department of Medicine	The Aga Khan University	Karachi	Sindh	Pakistan"; Kazmi	Syed Abbas Moazzam	The Aga Khan University	Karachi	Sindh	Pakistan; Farooqi	Joveria Qais	Department of Pathology and Laboratory Medicine	The Aga Khan University	Karachi	Sindh	Pakistan; Irfan	Muhammad	Department of Medicine	The Aga Khan University
Duvenage, L.; Higgitt, E.R.; Dangarembizi, R.; Hoving, J.C.,"Duvenage, Lucian (57205613738); Higgitt	Emily Ruth (58245312500); Dangarembizi	Rachael (55639831100);" Hoving	Jennifer Claire (16549496000)""	57205613738";58245312500;55639831100;" 16549496000""	Opportunistic Fungal Infections in Sub-Saharan Africa""	2025""	Annual Review of Microbiology""	79""	1""	"	129""	148""	1""	10.1146/annurev-micro-121423-115959""	https://www.scopus.com/inward/record.uri?eid=2-s2.0-105019994325&doi=10.1146%2Fannurev-micro-121423-115959&partnerID=40&md5=5c5dc02880c8c9569892e844c7103bd8""	CMM AFRICA Medical Mycology Research Unit	Faculty of Health Sciences	University of Cape Town	Cape Town	Western Cape	South Africa"; Wellcome Discovery Research Platform for Infection	University of Cape Town	Cape Town	Western Cape	South Africa; Department of Pathology	Faculty of Health Sciences	University of Cape Town	Cape Town	Western Cape	South Africa; CMM AFRICA Medical Mycology Research Unit	Faculty of Health Sciences	University of Cape Town	Cape Town	Western Cape	South Africa; Department of Human Biology	Faculty of Health Sciences	University of Cape Town	Cape Town	Western Cape	South Africa;" Institute of Neuroscience	Faculty of Health Sciences	University of Cape Town	Cape Town	Western Cape	South Africa""	Duvenage	Lucian	CMM AFRICA Medical Mycology Research Unit	Faculty of Health Sciences
Moral, K.; Kabaçam, G.; Atli, M.; Ci̇Ndoruk, M.; Bayindir, Y.; Şardan, Y.; Karademir, S.,"Moral, Kenan (58186201100); Kabaçam	Gökhan (8593575500); Atli	Muzaffer (57207687822); Ci̇Ndoruk	Mehmet (6602531580); Bayindir	Yaşar (55887420000); Şardan	Yeşim Çetinkaya (6508124996);" Karademir	Sedat (55108064400)""	58186201100";8593575500;57207687822;6602531580;55887420000;6508124996;" 55108064400""	Liver transplantation without pneumocytsis jirovecii prophylaxis - Single center experience""	2025""	Hepatology Forum""	6""	4""	"	146""	150""	0""	10.14744/hf.2025.68972""	https://www.scopus.com/inward/record.uri?eid=2-s2.0-105019757640&doi=10.14744%2Fhf.2025.68972&partnerID=40&md5=78546dfeecd3f21d8c2656483aa7fb6b""	Department of Gastroenterology and Hepatology	Gazi University	Faculty of Medicine	Ankara	Turkey"; Clinic of Gastroenterology and Liver Transplantation	Ankara Güven Hastanesi	Ankara	Turkey; Department of General Surgery	Ankara Güven Hastanesi	Ankara	Turkey;" Department of Infectious Diseases	Ankara Güven Hastanesi	Ankara	Turkey""	Moral	Kenan	Department of Gastroenterology and Hepatology	Gazi University	Faculty of Medicine	Ankara	Turkey"; Kabaçam	Gökhan	Clinic of Gastroenterology and Liver Transplantation	Ankara Güven Hastanesi	Ankara	Turkey; Atli	Muzaffer	Department of General Surgery	Ankara Güven Hastanesi	Ankara	Turkey; Ci̇Ndoruk
Cederwall, S.; Ottander, E.; Björkhem, D.; Oldberg, K.; Påhlman, L.I.,"Cederwall, Sara (57212881137); Ottander	Erik (57214989123); Björkhem	David (60143490700); Oldberg	Karl (57208552431);" Påhlman	Lisa I. (14036190500)""	57212881137";57214989123;60143490700;57208552431;" 14036190500""	Performance of Quantitative PCR to Distinguish Pneumocystis jirovecii Pneumonia From Colonisation in Immunocompromised Patients""	2025""	Mycoses""	68""	10""	e70120""	"	"	0""	10.1111/myc.70120""	https://www.scopus.com/inward/record.uri?eid=2-s2.0-105018893633&doi=10.1111%2Fmyc.70120&partnerID=40&md5=23df25841598613f0339fc6744565735""	Division of Infection Medicine	Institutionen för Kliniska Vetenskaper	Lund	Lund	Skane	Sweden"; Division of Infectious Diseases	Skånes Universitetssjukhus	Lund	Skane	Sweden; Wallenberg Centre for Molecular Medicine	Lund	Skane	Sweden;" Clinical Microbiology	Region Skåne	Kristianstad	Skane	Sweden""	Cederwall	Sara	Division of Infection Medicine	Institutionen för Kliniska Vetenskaper	Lund	Lund	Skane	Sweden	Division of Infectious Diseases	Skånes Universitetssjukhus	Lund	Skane	Sweden	Wallenberg Centre for Molecular Medicine	Lund	Skane
Wang, B.; Xiao, Y.; Chu, Y.; Wang, C.; Sun, H.; Huang, T.; Qin, D.; Cao, X.; Guo, S.; Zhao, H.; Zhao, X.; Guo, S.,"Wang, Baojie (57190752789); Xiao	Yuxiu (60142983500); Chu	Yufeng (24491719500); Wang	Chunjuan (53870853400); Sun	Hao (60019524300); Huang	Teng (57463977300); Qin	Danqing (57221731834); Cao	Xuetao (60142635000); Guo	Shuai (57224195998); Zhao	Haotian (57217054447); Zhao	Xiumin (60142914900);" Guo	Shougang (14829117900)""	57190752789";60142983500;24491719500;53870853400;60019524300;57463977300;57221731834;60142635000;57224195998;57217054447;60142914900;" 14829117900""	Effectiveness of Anti-CD20 B cells depleting therapy versus conventional treatment in severe Anti-N-methyl-d-aspartate receptor encephalitis: A real-world multi-center prospective cohort study""	2025""	Neurotherapeutics""	22""	6""	e00766""	"	"	0""	10.1016/j.neurot.2025.e00766""	https://www.scopus.com/inward/record.uri?eid=2-s2.0-105018879698&doi=10.1016%2Fj.neurot.2025.e00766&partnerID=40&md5=da86346f51564731ec9ad0a6723cb18b""	Department of Neurology	Shandong First Medical University & Shandong Academy of Medical Sciences	Jinan	Shandong	China"; Department of Neurology	Shandong University	Jinan	Shandong	China; Department of Neurology	Liaocheng People's Hospital	Liaocheng	Shandong	China; Department of Neurology	Shandong Second Provincial General Hospital	Jinan	Shandong	China; Department of Neurology	Jining No. 1 People's Hospital	Jinan	Shandong	China;" Department of Neurology	Shandong Provincial Third Hospital	Jinan	Shandong	China""	Wang
Aswanth, K.S.; Satapathy, D.; Arun Babu, T.A.,"Aswanth, K. S. (58804506100); Satapathy	Diptirekha (57435597500);" Arun Babu	Thirunavukkarasu (35190030700)""	58804506100";57435597500;" 35190030700""	Unmasking MHC Class II Deficiency: A Novel Mutation in a Child with Pediatric ARDS due to Pneumocystis jirovecii Pneumonia""	2025""	Electronic Journal of the International Federation of Clinical Chemistry and Laboratory Medicine""	36""	3""	"	407""	411""	0""	"	https://www.scopus.com/inward/record.uri?eid=2-s2.0-105018610493&partnerID=40&md5=96a3b93db83934707046dd88bc033db2""	Ministry of Health and Family Welfare	New Delhi	India""	Aswanth	K. S.	Ministry of Health and Family Welfare	New Delhi	India"; Satapathy	Diptirekha	Ministry of Health and Family Welfare	New Delhi	India;" Arun Babu	Thirunavukkarasu	Ministry of Health and Family Welfare	New Delhi	India""	An 8-month-old boy	the first child of a fourth-degree consanguineous couple with an uneventful past medical history	presented with fever and respiratory distress. He was intubated and managed with high-frequency ventilation. Chest radiography revealed bilateral white-out lungs	and his oxygenation index was 31. Pneumocystis jirovecii was identified through polymerase chain reaction of respiratory secretions. The child was treated with cotrimoxazole and systemic steroids. Due to the severity of the infection caused by an atypical organism	an underlying immunodeficiency was suspected. Genetic analysis revealed a novel homozygous mutation in the RFXANK gene	consistent with major histocompatibility complex class II deficiency. This case represents a rare inborn error of immunity with survival following a severe infection. © 2025 International Federation of Clinical Chemistry and Laboratory Medicine. All rights reserved.""	diagnosis"; genetics; immune; respiratory tract;" treatment""	"	"	"	"	"	"	"	Tangye	Stuart G.	Human Inborn Errors of Immunity: 2022 Update on the Classification from the International Union of Immunological Societies Expert Committee	Journal of Clinical Immunology	42
Yamaoka, K.; Masago, S.; Uchida, M.; Uesawa, Y.; Muroi, N.; Shimizu, T.,"Yamaoka, Kenta (57477090800); Masago	Sho (57212102002); Uchida	Mayako (8291128400); Uesawa	Yoshihiro (6602801701); Muroi	Nobuyuki (57213957264);" Shimizu	Tadashi (59001568400)""	57477090800";57212102002;8291128400;6602801701;57213957264;" 59001568400""	Adverse events of antibody-drug conjugates: Comparative analysis of agents with a common payload using the adverse event spontaneous reporting database""	2025""	Oncologist""	30""	10""	oyaf298""	"	"	0""	10.1093/oncolo/oyaf298""	https://www.scopus.com/inward/record.uri?eid=2-s2.0-105018592563&doi=10.1093%2Foncolo%2Foyaf298&partnerID=40&md5=2d3517adc72771a2e3a996b547a5b082""	Department of Pharmacy	Kobe City Medical Center General Hospital	Kobe	Hyogo	Japan"; School of Pharmacy	Hyogo Medical University	Nishinomiya	Hyogo	Japan; Department of Pharmacy	Shinko Hospital	Kobe	Hyogo	Japan; Department of Pharmacy	Kyushu University Hospital	Fukuoka	Fukuoka	Japan;" Department of Medical Molecular Informatics	Meiji Pharmaceutical University	Kiyose	Tokyo	Japan""	Yamaoka	Kenta	Department of Pharmacy	Kobe City Medical Center General Hospital	Kobe	Hyogo	Japan	School of Pharmacy	Hyogo Medical University	Nishinomiya	Hyogo
García-Fasanella, M.; Mozos, A.; Briones, J.; Nomdedéu, J.F.; Novelli, S.,"García-Fasanella, Marta (58350183900); Mozos	Ana (23018944000); Briones	Javier (35336225100); Nomdedéu	Josep Fr (35994351800);" Novelli	Silvana (35604095400)""	58350183900";23018944000;35336225100;35994351800;" 35604095400""	Evaluation of Clinical Outcomes and Treatment Complications in Hairy Cell Leukemia: A Single-Center Retrospective Analysis""	2025""	Cancer Reports""	8""	10""	e70356""	"	"	0""	10.1002/cnr2.70356""	https://www.scopus.com/inward/record.uri?eid=2-s2.0-105018454240&doi=10.1002%2Fcnr2.70356&partnerID=40&md5=0dfb51291dd6e4e03c1aa091a84c3d95""	Department of Hematology	Hospital de La Santa Creu I Sant Pau	Barcelona	Barcelona	Spain";" Department of Hematology	Hospital Duran i Reynals	Barcelona	Barcelona	Spain""	García-Fasanella	Marta	Department of Hematology	Hospital de La Santa Creu I Sant Pau	Barcelona	Barcelona	Spain"; Mozos	Ana	Department of Hematology	Hospital de La Santa Creu I Sant Pau	Barcelona	Barcelona	Spain; Briones	Javier	Department of Hematology	Hospital de La Santa Creu I Sant Pau	Barcelona	Barcelona	Spain; Nomdedéu	Josep Fr	Department of Hematology	Hospital de La Santa Creu I Sant Pau	Barcelona	Barcelona
He, S.; Sun, J.; Zhong, D.; Rong, C.; Liao, C.; Tan, X.,"He, Sha (58266022800); Sun	Jie (57756446500); Zhong	Dani (55327325000); Rong	Chao (57224071839); Liao	Chengcheng (57199976760);" Tan	Xiaohong (36902997000)""	58266022800";57756446500;55327325000;57224071839;57199976760;" 36902997000""	Zanubrutinib plus salvage chemotherapy in patients with refractory/relapsed diffuse large B-cell lymphoma non-candidate for autologous stem cell transplantation: A retrospective study""	2025""	Annals of Hematology""	104""	10""	"	5181""	5190""	0""	10.1007/s00277-025-06673-8""	https://www.scopus.com/inward/record.uri?eid=2-s2.0-105018344601&doi=10.1007%2Fs00277-025-06673-8&partnerID=40&md5=42e73ccb498a44c3522eac0ffe7abbb3""	Department of Haematology/Oncology and Paediatric Oncology	Guangxi Medical University	Nanning	Guangxi	China""	He	Sha	Department of Haematology/Oncology and Paediatric Oncology	Guangxi Medical University	Nanning	Guangxi	China"; Sun	Jie	Department of Haematology/Oncology and Paediatric Oncology	Guangxi Medical University	Nanning	Guangxi	China; Zhong	Dani	Department of Haematology/Oncology and Paediatric Oncology	Guangxi Medical University	Nanning	Guangxi	China; Rong	Chao	Department of Haematology/Oncology and Paediatric Oncology	Guangxi Medical University	Nanning	Guangxi	China; Liao	Chengcheng	Department of Haematology/Oncology and Paediatric Oncology
Maldonado-Barrueco, A.; Sanz-González, C.; Rubio-Mora, E.; Quiles-Melero, I.; García-Rodríguez, J.,"Maldonado-Barrueco, Alfredo (57773890500); Sanz-González	Claudia (58079153100); Rubio-Mora	Eduardo (58682396200); Quiles-Melero	Inmaculada (37057896500);" García-Rodríguez	Julio (8887064100)""	57773890500";58079153100;58682396200;37057896500;" 8887064100""	Evaluation and clinical impact of the combination of Wako® (1	3)-β-d-glucan in serum and RT-PCR in oral wash for Pneumocystis jirovecii infection diagnosis: A retrospective cohort study""	2025""	Medical Mycology""	63""	10""	myaf085""	"	"	0""	10.1093/mmy/myaf085""	https://www.scopus.com/inward/record.uri?eid=2-s2.0-105018340602&doi=10.1093%2Fmmy%2Fmyaf085&partnerID=40&md5=1e4e820517685e9fecb437660c4d70fc""	Clinical Microbiology and Parasitology Department	Hospital Universitario La Paz	Madrid	Madrid	Spain""	Maldonado-Barrueco	Alfredo	Clinical Microbiology and Parasitology Department	Hospital Universitario La Paz	Madrid	Madrid	Spain"; Sanz-González	Claudia	Clinical Microbiology and Parasitology Department	Hospital Universitario La Paz	Madrid	Madrid	Spain; Rubio-Mora	Eduardo	Clinical Microbiology and Parasitology Department	Hospital Universitario La Paz	Madrid	Madrid	Spain; Quiles-Melero	Inmaculada	Clinical Microbiology and Parasitology Department	Hospital Universitario La Paz	Madrid	Madrid	Spain;" García-Rodríguez	Julio	Clinical Microbiology and Parasitology Department
Zhang, C.-R.; Wang, M.; Wang, L.; Liu, L.; Shen, Y.-D.; Chen, R.-F.; Ren, S.; Jin, W.-Z.; Tang, H.-C.; Wu, Q.-G.,"Zhang, Changrun (57214850922); Wang	Mei (57211487604); Wang	Lei (60134505500); Liu	Li (60134505600); Shen	Yidan (58573543100); Chen	Ruifang (60134621200); Ren	Shuai (60134161900); Jin	Weizhong (57217001142); Tang	Haicheng (57202821024);" Wu	Qingguo (57215864497)""	57214850922";57211487604;60134505500;60134505600;58573543100;60134621200;60134161900;57217001142;57202821024;" 57215864497""	Differential composition of the pulmonary microbiome in HIV-positive versus HIV-negative patients with Pneumocystis jirovecii""	2025""	PLOS ONE""	20""	10 October""	e0334220""	"	"	0""	10.1371/journal.pone.0334220""	https://www.scopus.com/inward/record.uri?eid=2-s2.0-105018337412&doi=10.1371%2Fjournal.pone.0334220&partnerID=40&md5=9fb1a6788949c36d841b91a1e5143632""	Department of Critical Care Medicine	Fudan University	Shanghai	China";" Department of Infection and Immunology	Fudan University	Shanghai	China""	Zhang	Changrun	Department of Critical Care Medicine	Fudan University	Shanghai	China"; Wang	Mei	Department of Critical Care Medicine	Fudan University	Shanghai	China; Wang	Lei	Department of Critical Care Medicine	Fudan University	Shanghai	China; Liu	Li	Department of Infection and Immunology	Fudan University	Shanghai	China; Shen
Yang, H.; Kuang, Y.; Tang, K.-J.,"Yang, Huimin (60123931900); Kuang	Yukun (60104133400);" Tang	Kejing (55992474300)""	60123931900";60104133400;" 55992474300""	Epidemiology of and Risk Factors Associated with Mortality from Invasive Pulmonary Fungal Infection in Non-Neutropenic Patients in China: A 10-Year Retrospective Study""	2025""	American Journal of Tropical Medicine and Hygiene""	113""	4""	"	765""	772""	0""	10.4269/ajtmh.24-0463""	https://www.scopus.com/inward/record.uri?eid=2-s2.0-105017760813&doi=10.4269%2Fajtmh.24-0463&partnerID=40&md5=c03fa01da3223c4b8e99f6bded7a0aef""	Department of Pulmonary and Critical Care Medicine	Sun Yat-Sen University	Guangzhou	Guangdong	China";" Department of Pharmacy	Sun Yat-Sen University	Guangzhou	Guangdong	China""	Yang	Huimin	Department of Pulmonary and Critical Care Medicine	Sun Yat-Sen University	Guangzhou	Guangdong	China"; Kuang	Yukun	Department of Pulmonary and Critical Care Medicine	Sun Yat-Sen University	Guangzhou	Guangdong	China;" Tang	Kejing	Department of Pulmonary and Critical Care Medicine	Sun Yat-Sen University	Guangzhou	Guangdong	China	Department of Pharmacy	Sun Yat-Sen University	Guangzhou	Guangdong	China""	The mortality rate associated with invasive pulmonary fungal infection (IPFI) is substantial	whereas epidemiological data pertaining to non-neutropenic patient cohorts is deficient. This study aims to analyze the epidemiology and identify risk factors associated with mortality from invasive pulmonary fungal infection in non-neutropenic populations. A retrospective study was conducted encompassing adult patients diagnosed with IPFI at the First Affiliated Hospital of Sun Yat-sen Universit…
Kastrati, K.; Karonitsch, T.; Rajab, H.; Reindl-Schwaighofer, R.; Eskandary, F.; Pajenda, S.; Mrak, D.; Heil, P.M.; Kiener, H.P.; Bonelli, M.; Derfler, K.; Aletaha, D.; Smolen, J.S.; Radner, H.,"Kastrati, Kastriot (57215822548); Karonitsch	Thomas (16417357800); Rajab	Hanien (60124034000); Reindl-Schwaighofer	Roman (36537776000); Eskandary	Farsad Alexander (55318761200); Pajenda	Sahra (56993817400); Mrak	Daniel (57221046150); Heil	Peter Maximilian (12773706200); Kiener	Hans Peter (6701813524); Bonelli	M. Markus (24400806700); Derfler	Kurt (7005551591); Aletaha	Daniel (6603100646); Smolen	Josef Sebastian (7103202523);" Radner	Helga (35746844400)""	57215822548";16417357800;60124034000;36537776000;55318761200;56993817400;57221046150;12773706200;6701813524;24400806700;7005551591;6603100646;7103202523;" 35746844400""	Immunoadsorption as a novel therapy for refractory idiopathic inflammatory myopathies: A retrospective observational study""	2025""	Rheumatology""	64""	10""	"	5304""	5312""	1""	10.1093/rheumatology/keaf289""	https://www.scopus.com/inward/record.uri?eid=2-s2.0-105017670505&doi=10.1093%2Frheumatology%2Fkeaf289&partnerID=40&md5=aa493f687f5fa1656fd8d6dc48b64594""	Department of Internal Medicine	Medizinische Universität Wien	Vienna	Vienna	Austria"; Department of Internal Medicine	Medizinische Universität Wien	Vienna	Vienna	Austria;" Medizinische Universität Wien Universitätsklinik für Dermatologie	Vienna	Vienna	Austria""	Kastrati	Kastriot	Department of Internal Medicine	Medizinische Universität Wien	Vienna	Vienna	Austria"; Karonitsch	Thomas	Department of Internal Medicine	Medizinische Universität Wien	Vienna	Vienna
Serrano-Combarro, A.; Atienza-Mateo, B.; Martın-Gutierrez, A.; Loarce-Martos, J.; Dubuc, C.A.E.; Pastor Mena, M.; Melero-González, R.B.; Martín López, M.; Mena-Vázquez, N.; Carrasco-Cubero, C.; Pérez-García, C.; Valle, A.G.; Bonilla, G.; Blanco-Madrigal, J.M.; Astigarraga-Urquia, U.; Vegas-Revenga, N.; Albadalejo, L.P.; Ortega-Castro, R.; Palma Sánchez, D.; Fernández-Ortiz, A.M.; Lopez-Viejo, P.;…	Belén D.Sign©n (57201374712); Martın-Gutierrez	Adrian (57321477300); Loarce-Martos	Jesús (60124336400); Dubuc	Cesar Antonio Egues (57200286831); Pastor Mena	Marta (60124281600); Melero-González	Rafael Benito (56479341500); Martín López	María De Lourdes (57201417927); Mena-Vázquez	Natalia (57022039300); Carrasco-Cubero	Carmen (37560909200); Pérez-García	Carolina (10739123700); Valle	Andrea García (59545578100); Bonilla	Gema (55364424000); Blanco-Madrigal	Juan Maria (56529727400); Astigarraga-Urquia	Uxue (60124163400); Vegas-Revenga	Nuria (57202287861); Albadalejo	Lorena Pérez (60124396400); Ortega-Castro	Rafaela (55614672600); Palma Sánchez	Deseada (15770095900); Fernández-Ortiz	Ana María (57218953789); Lopez-Viejo	Patricia (56582459900); López-Lasanta	María A. (23035265100); Garijo-Bufort	Marta (57215079590); Casafont-Solé	Ivette (57215683020); Lamúa Riazuelo	José Ramón (55615443400); Abascal	Ignacio Braña (59545578200); Ruíz-Esquide	Virginia (26025244200); Cervantes-Pérez	Evelín Cecilia (57192316410); Flores-Robles	Bryan Josué (55836033200); Martínez-Vidal	María Paz (34872983900); Moreno Morales	Juan (57211331611); Urruticoechea-Arana	Ana (56803960100); Rosas	José Carlos (7006497710); Fernández-Lozano	Delia (58964797100); Castro-Corredor	David (57192904315); Ferraz-Amaro	Iván (7801458223); Castañeda	Santos (6701750483); Blanco Alonso	Ricardo (7102430622); Valero-Jaimes	Jesús Alejandro (57241898800); Fernández Carballido	C. (8789739800); Herrera	Sara María Rojas (60124173600); Larios	Cristina Arciniega (59545683900);" Sarmiento-Monroy	Juan Camilo (55645070500)""	58864347900";57201374712;57321477300;60124336400;57200286831;60124281600;56479341500;57201417927;57022039300;37560909200;10739123700;59545578100;55364424000;56529727400;60124163400;57202287861;60124396400;55614672600;15770095900;57218953789;56582459900;23035265100;57215079590;57215683020;55615443400;59545578200;26025244200;57192316410;55836033200;34872983900;57211331611;56803960100;7006497710;589…	Baricitinib in rheumatoid arthritis-interstitial lung disease: A literature review and national multicentre study of 72 patients""	2025""	Rheumatology""	64""	10""	"
Kishida, Y.; Sakaguchi, M.; Kunishige, T.; Takeyoshi, A.; Tokura, T.; Inai, K.; Kinoshita, R.; Ibaraki, T.; Yamanaka, S.; Asayama, T.; Yui, S.; Wakita, S.; Yamaguchi, H.,"Kishida, Yuya (36917038800); Sakaguchi	Masahiro (57201126363); Kunishige	Tomoyuki (6507734287); Takeyoshi	Atsushi (57698450800); Tokura	Taichiro (57195964943); Inai	Kazuki (57208227938); Kinoshita	Ryosuke (57204111868); Ibaraki	Toshio (57193538346); Yamanaka	Satoshi (57158632400); Asayama	Toshio (56516527100); Yui	Shunsuke (56810850600); Wakita	Satoshi (16403830100);" Yamaguchi	Hiroki (7404273600)""	36917038800";57201126363;6507734287;57698450800;57195964943;57208227938;57204111868;57193538346;57158632400;56516527100;56810850600;16403830100;" 7404273600""	Disseminated Fusariosis Successfully Treated with Empirical Liposomal Amphotericin B and Voriconazole Combination Followed by Ocular Therapy in an Allogenic Hematopoietic Stem Cell Transplant Recipient""	2025""	Internal Medicine""	64""	19""	"	2907""	2912""	0""	10.2169/internalmedicine.4657-24""	https://www.scopus.com/inward/record.uri?eid=2-s2.0-105017585520&doi=10.2169%2Finternalmedicine.4657-24&partnerID=40&md5=e1c427083ae97cf8329adc00cf5299a7""	Department of Hematology	Nippon Medical School	Tokyo	Japan";" Department of Ophthalmology	Nippon Medical School	Tokyo	Japan""	Kishida	Yuya	Department of Hematology	Nippon Medical School	Tokyo	Japan"; Sakaguchi	Masahiro	Department of Hematology	Nippon Medical School	Tokyo	Japan; Kunishige	Tomoyuki	Department of Ophthalmology	Nippon Medical School	Tokyo	Japan; Takeyoshi	Atsushi	Department of Hematology
Haensel, L.; Sprute, R.; Grothe, J.; Robert-Gangneux, F.; Gangneux, J.-P.; Meis, J.F.; Cornely, O.A.; Koehler, P.,"Haensel, Luise (58297598200); Sprute	Rosanne (56381466800); Grothe	Jan Hendrik (57829142100); Robert-Gangneux	Florence (6701850937); Gangneux	Jean Pierre (7003695621); Meis	Jacques F. (55941779900); Cornely	Oliver Andreas (57188644302);" Koehler	Philipp A. (55877882300)""	58297598200";56381466800;57829142100;6701850937;7003695621;55941779900;57188644302;" 55877882300""	The 2025 EQUAL Pneumocystis Score - an ECMM tool to measure QUALity in Pneumocystis pneumonia management""	2025""	JAC-Antimicrobial Resistance""	7""	5""	dlaf165""	"	"	0""	10.1093/jacamr/dlaf165""	https://www.scopus.com/inward/record.uri?eid=2-s2.0-105017435333&doi=10.1093%2Fjacamr%2Fdlaf165&partnerID=40&md5=aebfcd80493081b2b62ed48639fbd594""	Department of Internal Medicine	Medizinische Fakultät	Koln	Nordrhein-Westfalen	Germany"; Institute of Translational Research	Medizinische Fakultät	Koln	Nordrhein-Westfalen	Germany; Partner Site Bonn-Cologne	Koln	Germany; Department of Mycology	Centre Hospitalier Universitaire de Rennes	Rennes	France; Ecole des hautes études en santé publique	Rennes	Brittany	France; Department of Medical Microbiology and Infectious Diseases	Canisius Wilhelmina Ziekenhuis	Nijmegen	Gelderland	Netherlands; Uniklinik Köln	Koln	Nordrhein-Westfalen	Germany; Medizinische Fakultät	Koln	Nordrhein-Westfalen	Germany;" Department of Internal Medicine	Medizinische Fakultät	Koln	Nordrhein-Westfalen
Chen, J.M.; Mangus, R.S.; Sharfuddin, A.A.; Powelson, J.A.; Yaqub, M.S.; Jan, M.Y.; Lutz, A.J.; Fridell, J.A.,"Chen, Jeanne M. (55314818100); Mangus	Richard Shane (6602958146); Sharfuddin	Asif A. (6507815268); Powelson	John A. (6701548777); Yaqub	Muhammad Sohail (7003705184); Jan	Muhammad Yahya (57220870218); Lutz	Andrew J. (55190130300);" Fridell	Jonathan A. (6602464826)""	55314818100";6602958146;6507815268;6701548777;7003705184;57220870218;55190130300;" 6602464826""	Belatacept Maintenance Immunosuppression for Calcineurin Inhibitor Sparing or Avoidance in Pancreas Transplant Recipients With Progressive Renal or Renal Allograft Dysfunction""	2025""	Clinical Transplantation""	39""	10""	e70310""	"	"	0""	10.1111/ctr.70310""	https://www.scopus.com/inward/record.uri?eid=2-s2.0-105017090573&doi=10.1111%2Fctr.70310&partnerID=40&md5=79599a6f272f02ab7b78da1c51aa992b""	Department of Surgery	Indiana University School of Medicine	Indianapolis	IN	United States";" Department of Nephrology	Indiana University School of Medicine	Indianapolis	IN	United States""	Chen	Jeanne M.	"; Mangus	Richard Shane	Department of Surgery	Indiana University School of Medicine	Indianapolis	IN	United States; Sharfuddin	Asif A.	Department of Nephrology	Indiana University School of Medicine	Indianapolis	IN	United States; Powelson	John A.	Department of Surgery	Indiana University School of Medicine	Indianapolis	IN	United States; Yaqub
Lam, J.; Elali, I.; Mahgoub, M.; Kesik, E.; Smith, B.; Ovdat, E.; Rebolledo, P.; Bunn, W.; Jadlowiec, C.; Reddy, K.; Mao, S.; Perry, D.; Bentall, A.; Schinstock, C.; Prieto, M.; Nyberg, S.; Stegall, M.D.,"Lam, Jenny (60113023500); Elali	Ibrahim (57215026250); Mahgoub	Mohammed Y. (59306179500); Kesik	Esma (59976124800); Smith	Byron H. (57190066775); Ovdat	Esther (57216154567); Rebolledo	Patricia (57925349100); Bunn	Weslyn D. (57512313300); Jadlowiec	Caroline C. (54379938500); Reddy	Kunam Sudhakar (8578248300); Mao	Shennen (59711254000); Perry	Dana K. (38761909900); Bentall	Andrew J. (36157839900); Schinstock	Carrie A. (15760943000); Prieto	Mikel (7202098484); Nyberg	Scott L. (7006046881);" Stegall	Mark D. (7005107281)""	60113023500";57215026250;59306179500;59976124800;57190066775;57216154567;57925349100;57512313300;54379938500;8578248300;59711254000;38761909900;36157839900;15760943000;7202098484;7006046881;" 7005107281""	Early Removal of Ureteral Stents When Attached to the Foley Catheter in Living Donor Kidney Transplant Recipients Reduces Urinary Tract Infections""	2025""	Clinical Transplantation""	39""	10""	e70329""	"	"	0""	10.1111/ctr.70329""	https://www.scopus.com/inward/record.uri?eid=2-s2.0-105017030324&doi=10.1111%2Fctr.70329&partnerID=40&md5=3bdee69b2987eb7865357c0ea8c42d98""	Department of Surgery	Mayo Clinic	Rochester	MN	United States"; Department of Medicine	Mayo Clinic	Rochester	MN	United States; Department of Surgery	Mayo Clinic Scottsdale-Phoenix	Arizona	Scottsdale	AZ	United States; Division of Clinical Trials and Biostatistics	Mayo Clinic	Rochester	MN	United States; Department of Surgery	Mayo Clinic in Jacksonville	Florida	Jacksonville
Ribier, V.; Hadjadj, J.; Jachiet, V.; Mékinian, A.; Terrier, B.; Georgin-Lavialle, S.; Grayson, P.C.; Beck, D.B.; Savic, S.; Dubée, V.; Lacombe, V.,"Ribier, Valentine (60107461800); Hadjadj	Jérome (56228450500); Jachiet	Vincent (57190254640); Mékinian	Arsène M. (23973320800); Terrier	Benjamin (13105294700); Georgin-Lavialle	Sophie A. (6506066424); Grayson	Peter C. (54879456200); Beck	David B. (57188957344); Savic	Sinisa (57205388007); Dubée	Vincent (36702509100);" Lacombe	Valentin (57208668883)""	60107461800";56228450500;57190254640;23973320800;13105294700;6506066424;54879456200;57188957344;57205388007;36702509100;" 57208668883""	Mapping the infectious burden in VEXAS syndrome: a systematic review and rationale for prevention""	2025""	The Lancet Rheumatology""	7""	10""	"	e734""	e744""	1""	10.1016/S2665-9913(25)00225-5""	https://www.scopus.com/inward/record.uri?eid=2-s2.0-105016663210&doi=10.1016%2FS2665-9913%2825%2900225-5&partnerID=40&md5=8f2eda9640273ed801fe2158448e0786""	Service de Médecine Interne et Immunologie Clinique	CHU Angers	Angers	Pays-de-la-Loire	France"; Service of Internal Medicine	Hôpital Saint-Antoine	Paris	Ile-de-France	France; Hopital Cochin AP-HP	Paris	Ile-de-France	France; Service of Internal Medicine	Hôpital Tenon	Paris	Ile-de-France	France; National Institute of Arthritis and Musculoskeletal and Skin Diseases (NIAMS)	Bethesda	MD	United States; Center for Human Genetics and Genomics	NYU Grossman School of Medicine	New York	NY	United States; University of Leeds	School of Medicine	Leeds	West Yorkshire	United Kingdom; National Institute for Health and Care Research
Hernández-Velasco, P.J.; Gutiérrez Martínez, E.; Polanco-Fernández, N.; González Monte, M.E.; González-García, C.; Mancebo-Sierra, E.; Andrés-Belmonte, A.,"Hernández-Velasco, Paul José (58819367900); Gutiérrez Martínez	Eduardo (23389243100); Polanco-Fernández	Natalia (57195462363); González Monte	Maria Esther (60105910600); González-García	Celia (58916880200); Mancebo-Sierra	Esther (58756547100);" Andrés-Belmonte	Amado (57882654100)""	58819367900";23389243100;57195462363;60105910600;58916880200;58756547100;" 57882654100""	Desensitization With Imlifidase: Overcoming Immunological Barriers in Kidney Transplantation""	2025""	Kidney Medicine""	7""	10""	101076""	"	"	1""	10.1016/j.xkme.2025.101076""	https://www.scopus.com/inward/record.uri?eid=2-s2.0-105016509132&doi=10.1016%2Fj.xkme.2025.101076&partnerID=40&md5=b9366e741342533c5398d02bcaa1ebc6""	Department of Nephrology	Hospital Universitario 12 de Octubre	Madrid	Madrid	Spain"; Department of Nephrology	Hospital Universitario 12 de Octubre	Madrid	Madrid	Spain; Department of Immunology	Hospital Universitario 12 de Octubre	Madrid	Madrid	Spain;" Department of Nephrology	Instituto de Investigación Hospital 12 de Octubre	Madrid	Madrid	Spain""	Hernández-Velasco	Paul José	Department of Nephrology	Hospital Universitario 12 de Octubre	Madrid	Madrid	Spain"; Gutiérrez Martínez	Eduardo	Department of Nephrology	Hospital Universitario 12 de Octubre	Madrid	Madrid	Spain; Polanco-Fernández	Natalia
Perremans, P.; de Hertogh, G.; Verstockt, B.,"Perremans, Pieterjan (59384916200); de Hertogh	Gert (6603022957);" Verstockt	Bram (55928586000)""	59384916200";6603022957;" 55928586000""	A Rare Case of Ileocolitis""	2025""	Gastroenterology""	169""	5""	"	790""	792""	0""	10.1053/j.gastro.2025.03.032""	https://www.scopus.com/inward/record.uri?eid=2-s2.0-105015506611&doi=10.1053%2Fj.gastro.2025.03.032&partnerID=40&md5=4bbcdafd10ce5b276573e9e8afd88b4f""	Department of Gastroenterology and Hepatology	KU Leuven– University Hospital Leuven	Leuven	Vlaams-Brabant	Belgium"; Department of Pathology	KU Leuven– University Hospital Leuven	Leuven	Vlaams-Brabant	Belgium;" Department of Chronic Diseases and Metabolism	KU Leuven	Leuven	Vlaams-Brabant	Belgium""	Perremans	Pieterjan	Department of Gastroenterology and Hepatology	KU Leuven– University Hospital Leuven	Leuven	Vlaams-Brabant	Belgium"; de Hertogh	Gert	Department of Pathology	KU Leuven– University Hospital Leuven	Leuven	Vlaams-Brabant	Belgium;" Verstockt	Bram	Department of Gastroenterology and Hepatology	KU Leuven– University Hospital Leuven	Leuven	Vlaams-Brabant	Belgium	Department of Chronic Diseases and Metabolism	KU Leuven	Leuven
Morioka, H.; Ito, K.; Koizumi, Y.; Okudaira, M.; Tomita, Y.; Tsuji, T.; Akita, K.; Watariguchi, T.; Oka, K.; Watamoto, K.; Kato, H.; Ishihara, M.; Yokota, M.; Ito, Y.; Mutoh, Y.; Nagaoka, M.; Iwata, S.; Nozaki, Y.; Hamada, H.; Kojima, Y.; Kawasaki, S.; Hasegawa, C.; Shimizu, J.; Yagi, T.,"Morioka, Hiroshi (35253690000); Ito	Kenta (57126622400); Koizumi	Yusuke (57189579540); Okudaira	Masami (57014845500); Tomita	Yuka (26023792500); Tsuji	Takeshi (35750874700); Akita	Kenji (46461191600); Watariguchi	Toshitaka (58732001100); Oka	Keisuke (57210561280); Watamoto	Koichi (6505809028); Kato	Hiroki (58866736300); Ishihara	Masamitsu (58867175800); Yokota	Manabu (58866956400); Ito	Yuji (57209218342); Mutoh	Yoshikazu (57192237035); Nagaoka	Masatoshi (58865844500); Iwata	Susumu (59279979800); Nozaki	Yasuhiro (58198281800); Hamada	Hiroshi (58094363600); Kojima	Yumi (58866061500); Kawasaki	Shohei (58867175700); Hasegawa	Chihiro (7004251094); Shimizu	Junichi (35339928300);" Yagi	Tetsuya (35723388500)""	35253690000";57126622400;57189579540;57014845500;26023792500;35750874700;46461191600;58732001100;57210561280;6505809028;58866736300;58867175800;58866956400;57209218342;57192237035;58865844500;59279979800;58198281800;58094363600;58866061500;58867175700;7004251094;35339928300;" 35723388500""	Antimicrobial use in pediatric patients: a subgroup analysis of the 2020 point prevalence survey in Aichi	Japan""	2025""	Journal of Infection and Chemotherapy""	31""	10""	102804""	"	"	0""	10.1016/j.jiac.2025.102804""	https://www.scopus.com/inward/record.uri?eid=2-s2.0-105015492343&doi=10.1016%2Fj.jiac.2025.102804&partnerID=40&md5=3dd7474488822d4ba6f4b0b413a9b141""	Department of Infectious Diseases	Nagoya University Hospital	Nagoya	Aichi	Japan"; Aichi Children's Health and Medical Center	Obu	Aichi	Japan; Department of Clinical Infectious Diseases	Aichi Medical University Hospital	Nagakute	Aichi	Japan; Department of Infection Prevention and Control	Wakayama Medical University
Mokart, D.; Chow-Chine, L.; Sannini, A.; Faucher, M.; Gonzalez, F.,"Mokart, Djamel (9839548700); Chow-Chine	Laurent (40560977200); Sannini	Antoine (16234880600); Faucher	Marion (7007068488);" Gonzalez	Frédéric (15020562000)""	9839548700";40560977200;16234880600;7007068488;" 15020562000""	Reconsidering immunocompromised classifications in patients in the intensive care unit with sepsis""	2025""	The Lancet Respiratory Medicine""	13""	10""	"	e53""	"	0""	10.1016/S2213-2600(25)00252-8""	https://www.scopus.com/inward/record.uri?eid=2-s2.0-105015202412&doi=10.1016%2FS2213-2600%2825%2900252-8&partnerID=40&md5=e3523d788f7f119b956b76ceaf5b00b7""	Department of Anesthesiology and Critical Care Medicine	Institut Paoli-Calmettes	Marseille	France""	Mokart	Djamel	Department of Anesthesiology and Critical Care Medicine	Institut Paoli-Calmettes	Marseille	France"; Chow-Chine	Laurent	Department of Anesthesiology and Critical Care Medicine	Institut Paoli-Calmettes	Marseille	France; Sannini	Antoine	Department of Anesthesiology and Critical Care Medicine	Institut Paoli-Calmettes	Marseille	France; Faucher	Marion	Department of Anesthesiology and Critical Care Medicine	Institut Paoli-Calmettes	Marseille	France;" Gonzalez	Frédéric	Department of Anesthesiology and Critical Care Medicine	Institut Paoli-Calmettes	Marseille	France""	[No abstract available]""	"	acute leukemia"; acute myeloid leukemia; bacterial infection; bacterial pneumonia; cellular immunity; chimeric antigen receptor T-cell immunotherapy; chronic lymphatic leukemia; computer assisted tomography; cryptococcosis; digestive system perforation; encephalitis; hematologic malignancy; hematopoietic stem cell transplantation; human; humoral immunity; immunocompromised patient; immunoglobulin…
Benandi, K.; Spires, A.; Hansen, A.; Linfante, A.,"Benandi, Katherine (59150175800); Spires	Andrew (59742742200); Hansen	Alyssa (58614369100);" Linfante	Anthony W. (57201210853)""	59150175800";59742742200;58614369100;" 57201210853""	Systemic risk profiles of topical ruxolitinib and oral Janus kinase inhibitors in patients with atopic dermatitis: A retrospective cohort study from the TriNetX network""	2025""	Journal of the American Academy of Dermatology""	93""	4""	"	1035""	1041""	2""	10.1016/j.jaad.2025.06.058""	https://www.scopus.com/inward/record.uri?eid=2-s2.0-105013106364&doi=10.1016%2Fj.jaad.2025.06.058&partnerID=40&md5=8de564e924e6075ca112c433eb2b2267""	John Sealy School of Medicine	Galveston	TX	United States";" John Sealy School of Medicine	Galveston	TX	United States""	Benandi	Katherine	John Sealy School of Medicine	Galveston	TX	United States"; Spires	Andrew	John Sealy School of Medicine	Galveston	TX	United States; Hansen	Alyssa	John Sealy School of Medicine	Galveston	TX	United States;" Linfante	Anthony W.	John Sealy School of Medicine	Galveston	TX	United States""	Background: Topical ruxolitinib is a Janus-activated kinase (JAK) inhibitor used to treat atopic dermatitis. The U.S. Food and Drug Administration issued a boxed warning for topical ruxolitinib	assuming it carries similar risks to oral JAK inhibitors. Objective: To compare the incidence of adverse events in patients with atopic dermatitis treated with topical ruxolitinib	oral JAK inhibitors	or conventional topical therapies (corticosteroids and calcineurin inhibitors). Methods: We conducted a retrospective cohort study using TriNetX. Patients treated with topical ruxolitinib	oral JAK inhibitors	or conventional topical therapies were included. Propensity score matching accounted for demographics and thromboembolic risk factors. Adverse events were compared using t tests with Benjamini–Hochberg correction. Results: Topical ruxolitinib users had significantly lower incidences of arterial thrombosis and tuberculosis compared to oral JAK inhibitor users. Compared to controls
Salman, M.; Canney, M.; Naidas, A.M.; Derebail, V.K.; Brix, S.R.; Milman, N.; Junek, M.L.; Akbari, A.; Walsh, M.; Massicotte-Azarniouch, D.,"Salman, Maria (58922583400); Canney	Mark (6506149463); Naidas	Ana Maria (60033993000); Derebail	Vimal Kumar (6504612968); Brix	Silke R. (55948784900); Milman	Nataliya H. (37031674900); Junek	Mats L. (57203385859); Akbari	Ayub (7003941380); Walsh	Michael W. (7402337886);" Massicotte-Azarniouch	David (57191751142)""	58922583400";6506149463;60033993000;6504612968;55948784900;37031674900;57203385859;7003941380;7402337886;" 57191751142""	Glucocorticoid Dosing and Outcomes in ANCA-Associated Vasculitis With Kidney Involvement""	2025""	Kidney International Reports""	10""	10""	"	3456""	3464""	0""	10.1016/j.ekir.2025.07.022""	https://www.scopus.com/inward/record.uri?eid=2-s2.0-105012845543&doi=10.1016%2Fj.ekir.2025.07.022&partnerID=40&md5=883fe6a7492d3f25cff8067b12f748d8""	Université d'Ottawa	Faculté de Médecine	Ottawa	ON	Canada"; Inflammation and Chronic Disease Program	Ottawa Hospital Research Institute	Ottawa	ON	Canada; Division of Nephrology	L’École de médecine	Ottawa	ON	Canada; Division of Nephrology and Hypertension	UNC School of Medicine	Chapel Hill	NC	United States; Faculty of Biology	Medicine and Health	Manchester	Greater Manchester	United Kingdom; Division of Rheumatology	L’École de médecine	Ottawa	ON	Canada; Division of Rheumatology	St. Joseph's Healthcare Hamilton	Hamilton	ON
Gibson, N.M.; Elgarten, C.W.; Oved, J.H.; Wray, L.; Freedman, J.; Khandros, E.; Worster, E.; Nicholas, P.; Kadauke, S.; Wang, Y.; Grupp, S.; Kwiatkowski, J.L.; Olson, T.S.,"Gibson, Nora M. (58940227800); Elgarten	Caitlin W. (57195225163); Oved	Joseph Hai (55636116100); Wray	Lisa M. (57206428974); Freedman	Jason Lawrence (9244865100); Khandros	Eugene (26433429400); Worster	Elizabeth (59745457700); Nicholas	Peter (57191664223); Kadauke	Stephan (25960094300); Wang	Yongping (37074940000); Grupp	Stephan A. (7003637792); Kwiatkowski	Janet L. (7004689602);" Olson	Timothy S. (60084093900)""	58940227800";57195225163;55636116100;57206428974;9244865100;26433429400;59745457700;57191664223;25960094300;37074940000;7003637792;7004689602;" 60084093900""	Outcomes of Unrelated Donor Stem Cell Transplantation with Partial T Cell Depletion for Pediatric Patients with Hemoglobinopathies""	2025""	Transplantation and Cellular Therapy""	31""	10""	"	828""	828.e14""	1""	10.1016/j.jtct.2025.06.029""	https://www.scopus.com/inward/record.uri?eid=2-s2.0-105011293534&doi=10.1016%2Fj.jtct.2025.06.029&partnerID=40&md5=acb0f26a11e99c8fb658a027a9ac0d7d""	Department of Pediatrics	The Children's Hospital of Philadelphia	Philadelphia	PA	United States"; Division of Pediatric Transplantation & Cellular Therapies	Memorial Sloan-Kettering Cancer Center	New York	NY	United States; Department of Pediatrics	The Children's Hospital of Philadelphia	Philadelphia	PA	United States;" Department of Pathology and Laboratory Medicine	The Children's Hospital of Philadelphia	Philadelphia	PA	United States""	Gibson	Nora M.	Department of Pediatrics	The Children's Hospital of Philadelphia	Philadelphia	PA	United States"; Elgarten	Caitlin W.
Copaja-Corzo, C.; Ticona-Tiña, D.; Caira-Chuquineyra, B.; Fernandez-Guzman, D.,"Copaja-Corzo, Cesar A. (57225025405); Ticona-Tiña	Dayana (58730695600); Caira-Chuquineyra	Brenda (57218381141);" Fernandez-Guzman	Daniel (57201658444)""	57225025405";58730695600;57218381141;" 57201658444""	Aetiology of fever of unknown origin in people living with HIV: A systematic review and meta-analysis""	2025""	HIV Medicine""	26""	10""	"	1493""	1504""	0""	10.1111/hiv.70080""	https://www.scopus.com/inward/record.uri?eid=2-s2.0-105011279554&doi=10.1111%2Fhiv.70080&partnerID=40&md5=1f3c67d2c1584afc9b8fda612f7cfdf8""	Unidad de Investigación para la Generación y Síntesis de Evidencias en Salud	Universidad San Ignacio de Loyola	Lima	Lima	Peru"; Servicio de Infectología	Hospital Nacional Edgardo Rebagliati Martins	EsSalud	Lima	Lima	Peru; Facultad de Medicina Humana	Universidad Nacional de San Agustin de Arequipa	Arequipa	Arequipa	Peru;" Carrera de Medicina Humana	Universidad Científica del Sur	Lima	Lima	Peru""	Copaja-Corzo	Cesar A.	Unidad de Investigación para la Generación y Síntesis de Evidencias en Salud	Universidad San Ignacio de Loyola	Lima	Lima	Peru	Servicio de Infectología	Hospital Nacional Edgardo Rebagliati Martins	EsSalud	Lima	Lima	Peru"; Ticona-Tiña	Dayana	Facultad de Medicina Humana	Universidad Nacional de San Agustin de Arequipa
Park, H.; Fang, X.; Lee, H.; Ban, T.H.; Oh, E.-J.; Yoon, H.E.; Kim, H.D.; Chung, B.H.,"Park, Hyeran (58967836400); Fang	Xianying (58022755600); Lee	Hanbi (57223310104); Ban	Tae-hyun (56119751700); Oh	Eun-jee (16417408700); Yoon	Hyeeun (57737628900); Kim	Hyung Duk (56115122100);" Chung	Byung-Ha (56401513800)""	58967836400";58022755600;57223310104;56119751700;16417408700;57737628900;56115122100;" 56401513800""	Clinical trial assessing the safety and efficacy of human bone marrow-derived allogeneic mesenchymal stem cell therapy for chronic active antibody-mediated rejection in kidney transplant recipients""	2025""	Cytotherapy""	27""	10""	"	1199""	1207""	0""	10.1016/j.jcyt.2025.05.011""	https://www.scopus.com/inward/record.uri?eid=2-s2.0-105010691197&doi=10.1016%2Fj.jcyt.2025.05.011&partnerID=40&md5=2a4e71330aeb80e6af82b85b85a8f3a7""	Department of Internal Medicine	The Catholic University of Korea Seoul St. Mary's Hospital	Seoul	South Korea"; Transplant Research Center	The Catholic University of Korea	College of Medicine	Seoul	South Korea; Department of Internal Medicine	The Catholic University of Korea Eunpyeong St. Mary’s Hospital	Seoul	South Korea;" Department of Laboratory Medicine	The Catholic University of Korea Seoul St. Mary's Hospital	Seoul	South Korea""	Park	Hyeran	Department of Internal Medicine	The Catholic University of Korea Seoul St. Mary's Hospital	Seoul	South Korea"; Fang	Xianying	Transplant Research Center	The Catholic University of Korea	College of Medicine	Seoul	South Korea; Lee	Hanbi	Department of Internal Medicine	The Catholic University of Korea Seoul St. Mary's Hospital	Seoul
Desai, N.; Rodriguez, S.R.; Chen, C.; Atenafu, E.G.; Alfaro Moya, T.; Law, A.D.; Al-Shaibani, E.; Novitzky-Basso, I.; Pasic, I.; Michelis, F.V.; Viswabandya, A.; Kim, D.D.; Mattsson, J.; Kumar, R.,"Desai, Nihar (58693748000); Rodriguez	Sergio (59974992000); Chen	Carol (57216232555); Atenafu	Eshetu G. (8308491500); Alfaro Moya	Tommy (58496488800); Law	Arjun Datt (57211441457); Al-Shaibani	Eshrak (57219393416); Novitzky-Basso	Igor N. (24081143200); Pasic	Ivan (6603624193); Michelis	Fotios Vasilios (56338328900); Viswabandya	Auro (9732675000); Kim	Dennis Dong Hwan (56312200900); Mattsson	Jonas I. (7101855220);" Kumar	Rajat S.V. (55492131400)""	58693748000";59974992000;57216232555;8308491500;58496488800;57211441457;57219393416;24081143200;6603624193;56338328900;9732675000;56312200900;7101855220;" 55492131400""	Conditioning Regimens for Second Allogeneic Hematopoietic Stem Cell Transplantation for Patients with Primary Graft Failure""	2025""	Transplantation and Cellular Therapy""	31""	10""	"	810""	819""	2""	10.1016/j.jtct.2025.06.007""	https://www.scopus.com/inward/record.uri?eid=2-s2.0-105009692402&doi=10.1016%2Fj.jtct.2025.06.007&partnerID=40&md5=98969312d205aeb934d806fbc9fcac63""	Division of Medical Oncology and Hematology	Princess Margaret Cancer Centre	Toronto	ON	Canada"; University of Toronto Faculty of Medicine	Toronto	ON	Canada;" Department of Biostatistics	University Health Network	Toronto	ON	Canada""	Desai	Nihar	Division of Medical Oncology and Hematology	Princess Margaret Cancer Centre	Toronto	ON	Canada	University of Toronto Faculty of Medicine	Toronto	ON	Canada"; Rodriguez	Sergio
Hulot, S.; Prunet, V.; Coiffard, B.; Zandotti, C.; Boschi, C.; D’Journo, X.B.; Hraiech, S.; Reynaud-Gaubert, M.; Colson, P.; Cassir, N.,"Hulot, Solenne (59930356100); Prunet	Vincent (59930202500); Coiffard	Benjamin (55912602000); Zandotti	Christine (7004678337); Boschi	Celine (57196116130); D’Journo	Xavier B. (8512329100); Hraiech	Sami (55199313200); Reynaud-Gaubert	Martine Louise (7003334892); Colson	Philippe (7102090499);" Cassir	Nadim Shams (51664560300)""	59930356100";59930202500;55912602000;7004678337;57196116130;8512329100;55199313200;7003334892;7102090499;" 51664560300""	Fatal acute respiratory distress syndrome caused by donor-derived human metapneumovirus after lung transplantation""	2025""	American Journal of Transplantation""	25""	10""	"	2239""	2243""	1""	10.1016/j.ajt.2025.05.020""	https://www.scopus.com/inward/record.uri?eid=2-s2.0-105007288159&doi=10.1016%2Fj.ajt.2025.05.020&partnerID=40&md5=02595fe77724a7f5678d65d87b4284b2""	IHU Méditerranée Infection	Marseille	France"; Department of Respiratory Medicine and Lung Transplantation	Aix Marseille Université	Marseille	Provence-Alpes-Cote d'Azur	France; MEPHI - Microbes	Evolution	Phylogénie et Infections	Marseille	Provence-Alpes-Cote d'Azur	France; équipe de transplantation pulmonaire	Hôpital Nord AP-HM	Marseille	France; Médecine Intensive Réanimation	Hôpital Nord AP-HM	Marseille	France;" Santé Publique et Maladies Chroniques : Qualité de Vie Concepts	Usages et Limites	Déterminants	Marseille	Provence-Alpes-Cote d'Azur	France""	Hulot	Solenne	IHU Méditerranée Infection	Marseille	France"; Prunet
Migaud, P.; Drauz, D.; Dalla-Pria, A.; Hosmann, K.; Müller, M.; Ghaeni, L.; Stöcker, H.,"Migaud, Pascal (55188739600); Drauz	Daniela (8586870600); Dalla-Pria	Alessia (56315748400); Hosmann	Kai (57464792300); Müller	Markus (59115423600); Ghaeni	Leyli (6504734926);" Stöcker	Hartmut (16318064500)""	55188739600";8586870600;56315748400;57464792300;59115423600;6504734926;" 16318064500""	Hemophagocytic lymphohistiocytosis in people living with HIV—a single centre experience""	2025""	Infection""	53""	5""	"	2203""	2207""	0""	10.1007/s15010-025-02573-1""	https://www.scopus.com/inward/record.uri?eid=2-s2.0-105007166168&doi=10.1007%2Fs15010-025-02573-1&partnerID=40&md5=e8b47780b96ecb6fa405418aceb8722f""	Department of Infectious Diseases	St. Joseph Hospital	Berlin-Tempelhof	Germany"; Charité – Universitätsmedizin Berlin	Berlin	Berlin	Germany; Chelsea and Westminster Hospital	London	United Kingdom;" Imperial College London	London	United Kingdom""	Migaud	Pascal	Department of Infectious Diseases	St. Joseph Hospital	Berlin-Tempelhof	Germany	Charité – Universitätsmedizin Berlin	Berlin	Berlin	Germany"; Drauz	Daniela	Department of Infectious Diseases	St. Joseph Hospital	Berlin-Tempelhof	Germany; Dalla-Pria	Alessia	Chelsea and Westminster Hospital	London	United Kingdom	Imperial College London
Dotan, M.; Rosengarten, D.; Azem, K.; Fein, S.; Shostak, Y.; Shitenberg, D.; Peysakhovich, Y.; Barac, Y.D.; Fireman, E.; Blanc, P.; Shtraichman, O.; Kramer, M.R.,"Dotan, Miri (7801536300); Rosengarten	Dror (36860049400); Azem	Karam (57239988700); Fein	Shai (26321579800); Shostak	Yael (56563031900); Shitenberg	Dorit (22951638400); Peysakhovich	Yuri (55252004200); Barac	Yaron D. (8556202600); Fireman	Elizabeth Miriam (7006830173); Blanc	Paul David (56831751400); Shtraichman	Osnat (56786438800);" Kramer	Mordechai Reuven (35459711900)""	7801536300";36860049400;57239988700;26321579800;56563031900;22951638400;55252004200;8556202600;7006830173;56831751400;56786438800;" 35459711900""	Single versus double lung transplantation outcomes in artificial stone silicosis: a single-centre retrospective cohort study""	2025""	BMJ Open Respiratory Research""	12""	1""	e002703""	"	"	0""	10.1136/bmjresp-2024-002703""	https://www.scopus.com/inward/record.uri?eid=2-s2.0-105017734056&doi=10.1136%2Fbmjresp-2024-002703&partnerID=40&md5=fa373850a423e131eab4d46681c1e910""	Pulmonary Institute	Schneider Childrens Medical Center Israel	Petah Tiqwa	Israel"; Faculty of Medical and Health Sciences	Tel Aviv University	Tel Aviv-Yafo	Tel Aviv District	Israel; Pulmonary Institute	Rabin Medical Center Israel	Petah Tiqwa	Israel; Department of Anesthesiology	Rabin Medical Center Israel	Petah Tiqwa	Israel; Department of Thoracic Surgery	Rabin Medical Center Israel	Petah Tiqwa	Israel; Institute of Pulmonary and Allergic Diseases	Tel Aviv Sourasky Medical Center	Tel Aviv-Yafo	Tel Aviv District	Israel;" Medicine	University of California	San Francisco	San Francisco	CA	United States""
Pielok, Ł.; Królak, S.; Lisiecka, M.; Swarcewicz, J.; Kowala-Piaskowska, A.,"Pielok, Łukasz Augustyn (6507495031); Królak	Stanisław (59735655600); Lisiecka	Monika Ewa (57224133444); Swarcewicz	Joanna (58036142800);" Kowala-Piaskowska	Arleta (55921060100)""	6507495031";59735655600;57224133444;58036142800;" 55921060100""	Giardia intestinalis diarrhea in a HIV-positive patient with Pneumocystis jiroveci pneumonia	as a possible symptom of IRIS""	2025""	Annals of Parasitology""	71""	"	"	95""	98""	0""	10.17420/ap71.550""	https://www.scopus.com/inward/record.uri?eid=2-s2.0-105017416209&doi=10.17420%2Fap71.550&partnerID=40&md5=3673327d4a003868971a60c4094dc285""	Department of Infectious Diseases	Hepatology and Acquired Immunodeficiencies	Poznan University of Medical Sciences	Poznan	Wielkopolska Province	Poland"; Student Scientific Society	Poznan University of Medical Sciences	Poznan	Wielkopolska Province	Poland; Józef Struś Hospital	Poznan	Poland;" Parasitology Laboratory of Poznan Central University Hospital	Poznan	Poland""	Pielok	Łukasz Augustyn	Department of Infectious Diseases	Hepatology and Acquired Immunodeficiencies	Poznan University of Medical Sciences	Poznan	Wielkopolska Province	Poland"; Królak	Stanisław	Student Scientific Society	Poznan University of Medical Sciences	Poznan	Wielkopolska Province	Poland; Lisiecka	Monika Ewa	Józef Struś Hospital	Poznan	Poland; Swarcewicz
Liu, Y.; Feng, R.,"Liu, Yanhong (59292438400);" Feng	Rong (59466352000)""	59292438400";" 59466352000""	Real-World Safety Characteristic of Iguratimod: A Pharmacovigilance Study Based on the Japanese Adverse Drug Event Report (JADER) Database""	2025""	Biological and Pharmaceutical Bulletin""	48""	9""	"	1419""	1427""	0""	10.1248/bpb.b25-00137""	https://www.scopus.com/inward/record.uri?eid=2-s2.0-105016488241&doi=10.1248%2Fbpb.b25-00137&partnerID=40&md5=a9919b4cfac50566ac6e4b2917229ce5""	Department of Pharmacy	Yunnan Maternal and Child Health Care Hospital	Kunming	Yunnan	China""	Liu	Yanhong	Department of Pharmacy	Yunnan Maternal and Child Health Care Hospital	Kunming	Yunnan	China";" Feng	Rong	Department of Pharmacy	Yunnan Maternal and Child Health Care Hospital	Kunming	Yunnan	China""	The safety profiles of iguratimod in large cohorts are lacking. The clinical characteristics and time-to-onset of adverse events remain completely unclear. Our real-world study aims to provide more comprehensive data for the risk management of iguratimod in the actual application environment. All data of iguratimod were obtained from the Japanese Adverse Drug Event Report (JADER) database. Four d…	a total of 1472 adverse events associated with iguratimod treatment were collected	which refers to 22 System Organ Class. Within the standardized MedDRA queries	23 positive signals were detected"; 55 preferred terms (PTs) were detected by all 4 disproportionality analysis methods;" and 30 PTs associated with infection were gained. Fourteen PTs were not listed in the directions	including 5 potential tumor signals. The most-mentioned PT is interstitial lung disease. Close to half of the adverse events (48.74%) occurred in the first 3 months of iguratimod treatment. The Weibull shape parameter test results showed that all of the disproportionality signals had an early failure-type profile	but infective signals present a random failure profile. This pharmacovigilance study provides valuable information for risk monitor and management of iguratimod	which helps enhance the safety of the clinical application. © 2025 Author(s).""	iguratimod"; Japanese Adverse Drug Event Report (JADER) database; pharmacovigilance;" real-world analysis""	iguratimod"; chromone derivative; furocoumarin derivative; sulfonamide; adult; aged; Article; bacterial pneumonia; clinical feature; controlled study; demographics; drug monitoring; drug safety; female; hepatitis; herpes zoster; human; infection; interstitial lung disease; lymphoproliferative disease; major clinical study; male; medical information; middle aged; mouth infection; oropharyngeal inf…	Factual; Drug-Related Side Effects and Adverse Reactions; Female; Furocoumarins; Humans; Male; Middle Aged; Pharmacovigilance; Sulfonamides;" Young Adult""	"	iguratimod	123663-49-0"; Chromones; Furocoumarins; iguratimod;" Sulfonamides""	"	"	"	"	Nozaki
Lin, L.; Zheng, L.; Hu, X.,"Lin, Li (60099709000); Zheng	Lei (60057183100);" Hu	Xiumei (45061033800)""	60099709000";60057183100;" 45061033800""	A case of acquired immunodeficiency syndrome patient with systemic disseminated Nocardia nova disease";" 艾滋病患者合并全身播散性新诺卡菌病1例""	2025""	Chinese Journal of Laboratory Medicine""	48""	9""	"	1227""	1230""	0""	10.3760/cma.j.cn114452-20241101-00602""	https://www.scopus.com/inward/record.uri?eid=2-s2.0-105015997522&doi=10.3760%2Fcma.j.cn114452-20241101-00602&partnerID=40&md5=d1b21df6c58566ab398bf8fe0f2b7db2""	Department of Laboratory Medicine	Nanfang Hospital	Southern Medical University	Guangzhou	Guangdong	China""	Lin	Li	Department of Laboratory Medicine	Nanfang Hospital	Southern Medical University	Guangzhou	Guangdong	China"; Zheng	Lei	Department of Laboratory Medicine	Nanfang Hospital	Southern Medical University	Guangzhou	Guangdong	China;" Hu	Xiumei	Department of Laboratory Medicine	Nanfang Hospital	Southern Medical University	Guangzhou	Guangdong	China""	A 51-year-old male presented to Nanfang Hospital	Southern Medical University	on September 30	2024	with a 2-month history of cough and a 1-week history of fever. He had a medical history of human immunodeficiency virus (HIV) infection. The patient developed a paroxysmal cough in mid-July 2024	accompanied by a small amount of white phlegm and no fever. Despite treatment at a local community hospital	his symptoms persisted. After treatment at another local hospital on August 13
[truncated: 7,632 more rows]
[truncated: 1,279 more columns]
